# Supplementary material for: Carotenoid Accumulation in the Rhododendron chrysanthum Is Mediated by Abscisic Acid Production Driven by UV-B Stress
Source: Plants (Basel). 2024 Apr 9;13(8):1062. doi: 10.3390/plants13081062 (PMC11054193; doi:10.3390/plants13081062)
Supplement: Supplementary file 1 [file plants-13-01062-s001.zip]

Archive with 5 entries (4 files):
- Supplementary materials/Figure S1.png
- Supplementary materials/Figure S2 .png
- Supplementary materials/Table S1 .xlsx
- Supplementary materials/Table S2 .xlsx
- Supplementary materials/
