# Supplementary material for: Carotenoid Accumulation in the Rhododendron chrysanthum Is Mediated by Abscisic Acid Production Driven by UV-B Stress
Source: Plants (Basel). 2024 Apr 9;13(8):1062. doi: 10.3390/plants13081062 (PMC11054193; doi:10.3390/plants13081062)
Supplement: Supplementary file 1 [file plants-13-01062-s001.zip › Supplementary materials/Table S1 .xlsx]

## Sheet: Sheet1
Gene ID	KEGG	GO	TF	Qvalue(M-vs-N)	log2(N/M)	Pvalue(M-vs-N)	Qvalue(N-vs-Q)	log2(Q/N)	Pvalue(N-vs-Q)
TRINITY_DN10055_c0_g1_i1-A1	K15601//[histone H3]-dimethyl-L-lysine9 demethylase [EC:1.14.11.65]	GO:0003677//DNA binding;GO:0005634//nucleus	http://plntfdb.bio.uni-potsdam.de/v3.0/fam_mem.php?family_id=zf-HD	0.429133	-0.319446	0.0780245	0.997827	-0.219058	0.289253
TRINITY_DN1010_c0_g1_i1-A1	K21444//poly(rC)-binding protein 3/4;K17604//zinc finger SWIM domain-containing protein 3;K17604//zinc finger SWIM domain-containing protein 3;K17604//zinc finger SWIM domain-containing protein 3;K17604//zinc finger SWIM domain-containing protein 3	GO:0006355//regulation of transcription, DNA-templated;GO:0006355//regulation of transcription, DNA-templated;GO:0006355//regulation of transcription, DNA-templated;GO:0008270//zinc ion binding;GO:0043565//sequence-specific DNA binding;GO:0006355//regulation of transcription, DNA-templated;GO:0005634//nucleus	http://plntfdb.bio.uni-potsdam.de/v3.0/fam_mem.php?family_id=C2C2-GATA	0.383369	-0.689694	0.0630769	0.997827	0.323532	0.412561
TRINITY_DN1010_c0_g1_i2-A1	K21444//poly(rC)-binding protein 3/4;K17604//zinc finger SWIM domain-containing protein 3;K17604//zinc finger SWIM domain-containing protein 3;K17604//zinc finger SWIM domain-containing protein 3;K17604//zinc finger SWIM domain-containing protein 3	GO:0006355//regulation of transcription, DNA-templated;GO:0005634//nucleus;GO:0006355//regulation of transcription, DNA-templated;GO:0006355//regulation of transcription, DNA-templated;GO:0006355//regulation of transcription, DNA-templated;GO:0043565//sequence-specific DNA binding;GO:0008270//zinc ion binding	http://plntfdb.bio.uni-potsdam.de/v3.0/fam_mem.php?family_id=C2C2-GATA	0.868185	-1.97352	0.39007	0.997827	0.241879	0.948469
TRINITY_DN1010_c0_g1_i3-A1	K21444//poly(rC)-binding protein 3/4;K17604//zinc finger SWIM domain-containing protein 3;K17604//zinc finger SWIM domain-containing protein 3;K17604//zinc finger SWIM domain-containing protein 3;K17604//zinc finger SWIM domain-containing protein 3	GO:0006355//regulation of transcription, DNA-templated;GO:0008270//zinc ion binding;GO:0005634//nucleus;GO:0006355//regulation of transcription, DNA-templated;GO:0006355//regulation of transcription, DNA-templated;GO:0043565//sequence-specific DNA binding;GO:0006355//regulation of transcription, DNA-templated	http://plntfdb.bio.uni-potsdam.de/v3.0/fam_mem.php?family_id=C2C2-GATA	0.970835	0.257613	0.654884	0.997827	-0.559969	0.742964
TRINITY_DN1010_c0_g1_i4-A1	K21444//poly(rC)-binding protein 3/4;K17604//zinc finger SWIM domain-containing protein 3;K17604//zinc finger SWIM domain-containing protein 3;K17604//zinc finger SWIM domain-containing protein 3;K17604//zinc finger SWIM domain-containing protein 3	GO:0005634//nucleus;GO:0006355//regulation of transcription, DNA-templated;GO:0043565//sequence-specific DNA binding;GO:0006355//regulation of transcription, DNA-templated;GO:0006355//regulation of transcription, DNA-templated;GO:0008270//zinc ion binding;GO:0006355//regulation of transcription, DNA-templated	http://plntfdb.bio.uni-potsdam.de/v3.0/fam_mem.php?family_id=C2C2-GATA	0.968394	-1.22725	0.634556	0.997827	-0.303427	0.935186
TRINITY_DN1010_c0_g1_i6-A1	K21444//poly(rC)-binding protein 3/4;K17604//zinc finger SWIM domain-containing protein 3;K17604//zinc finger SWIM domain-containing protein 3;K17604//zinc finger SWIM domain-containing protein 3;K17604//zinc finger SWIM domain-containing protein 3	GO:0008270//zinc ion binding;GO:0006355//regulation of transcription, DNA-templated;GO:0006355//regulation of transcription, DNA-templated;GO:0006355//regulation of transcription, DNA-templated;GO:0005634//nucleus;GO:0006355//regulation of transcription, DNA-templated;GO:0043565//sequence-specific DNA binding	http://plntfdb.bio.uni-potsdam.de/v3.0/fam_mem.php?family_id=C2C2-GATA	0.940572	0.271856	0.537884	0.997827	-0.339342	0.475765
TRINITY_DN1010_c0_g1_i7-A1	K21444//poly(rC)-binding protein 3/4;K17604//zinc finger SWIM domain-containing protein 3;K17604//zinc finger SWIM domain-containing protein 3;K17604//zinc finger SWIM domain-containing protein 3;K17604//zinc finger SWIM domain-containing protein 3	GO:0043565//sequence-specific DNA binding;GO:0006355//regulation of transcription, DNA-templated;GO:0008270//zinc ion binding;GO:0006355//regulation of transcription, DNA-templated;GO:0006355//regulation of transcription, DNA-templated;GO:0005634//nucleus;GO:0006355//regulation of transcription, DNA-templated	http://plntfdb.bio.uni-potsdam.de/v3.0/fam_mem.php?family_id=C2C2-GATA	0.974678	0.864124	0.807886	0.997827	-0.203424	0.92986
TRINITY_DN1016_c0_g2_i1-A1	K00521//ferric-chelate reductase [EC:1.16.1.7];K00521//ferric-chelate reductase [EC:1.16.1.7];K17756//long-chain-alcohol oxidase [EC:1.1.3.20];K14964//Set1/Ash2 histone methyltransferase complex subunit ASH2;K16296//serine carboxypeptidase-like clade I [EC:3.4.16.-]	GO:0006355//regulation of transcription, DNA-templated;GO:0003677//DNA binding;GO:0006355//regulation of transcription, DNA-templated;GO:0006355//regulation of transcription, DNA-templated;GO:0006355//regulation of transcription, DNA-templated	http://plntfdb.bio.uni-potsdam.de/v3.0/fam_mem.php?family_id=NAC	0.940317	0.245739	0.535494	0.997827	0.577579	0.127269
TRINITY_DN1016_c0_g2_i2-A1	K00521//ferric-chelate reductase [EC:1.16.1.7];K00521//ferric-chelate reductase [EC:1.16.1.7];K17756//long-chain-alcohol oxidase [EC:1.1.3.20];K14964//Set1/Ash2 histone methyltransferase complex subunit ASH2;K16296//serine carboxypeptidase-like clade I [EC:3.4.16.-]	GO:0003677//DNA binding;GO:0006355//regulation of transcription, DNA-templated;GO:0006355//regulation of transcription, DNA-templated;GO:0006355//regulation of transcription, DNA-templated;GO:0006355//regulation of transcription, DNA-templated	http://plntfdb.bio.uni-potsdam.de/v3.0/fam_mem.php?family_id=NAC	0.167448	0.924953	0.0146179	0.942743	0.838258	0.0277181
TRINITY_DN10193_c0_g1_i1-A1	K24083//abhydrolase domain-containing protein 13 [EC:3.-.-.-]	GO:0005634//nucleus;GO:0006355//regulation of transcription, DNA-templated;GO:0042393//histone binding;GO:0006355//regulation of transcription, DNA-templated;GO:0046872//metal ion binding;GO:0006355//regulation of transcription, DNA-templated;GO:0006355//regulation of transcription, DNA-templated	http://plntfdb.bio.uni-potsdam.de/v3.0/fam_mem.php?family_id=Alfin-like	0.548167	0.461788	0.126574	0.997827	0.305831	0.281665
TRINITY_DN10273_c0_g1_i3-A1	K09184//GATA-binding protein, other eukaryote;K09184//GATA-binding protein, other eukaryote;K09184//GATA-binding protein, other eukaryote;K09184//GATA-binding protein, other eukaryote;K09184//GATA-binding protein, other eukaryote	GO:0043565//sequence-specific DNA binding;GO:0006355//regulation of transcription, DNA-templated;GO:0006355//regulation of transcription, DNA-templated;GO:0005634//nucleus;GO:0006355//regulation of transcription, DNA-templated;GO:0006355//regulation of transcription, DNA-templated;GO:0008270//zinc ion binding	http://plntfdb.bio.uni-potsdam.de/v3.0/fam_mem.php?family_id=C2C2-GATA	0.136476	0.372385	0.010403	0.997827	-0.0996908	0.474677
TRINITY_DN10290_c0_g1_i1-A1	K12126//phytochrome-interacting factor 3+ko04712//Circadian rhythm - plant+ko04075//Plant hormone signal transduction;K12126//phytochrome-interacting factor 3+ko04712//Circadian rhythm - plant+ko04075//Plant hormone signal transduction;K12126//phytochrome-interacting factor 3+ko04712//Circadian rhythm - plant+ko04075//Plant hormone signal transduction;K12126//phytochrome-interacting factor 3+ko04…	GO:0046983//protein dimerization activity;GO:0005634//nucleus	http://plntfdb.bio.uni-potsdam.de/v3.0/fam_mem.php?family_id=bHLH	0.974678	0.0633928	0.775259	0.997827	0.262818	0.163801
TRINITY_DN102_c0_g3_i1-A1	K13127//RING finger protein 113A;K13127//RING finger protein 113A;K13127//RING finger protein 113A;K13127//RING finger protein 113A;K13127//RING finger protein 113A	GO:0003677//DNA binding;GO:0046872//metal ion binding	http://plntfdb.bio.uni-potsdam.de/v3.0/fam_mem.php?family_id=C3H	0.527905	-0.515455	0.117904	0.997827	0.349004	0.290692
TRINITY_DN102_c0_g3_i2-A1	K13127//RING finger protein 113A;K13127//RING finger protein 113A;K13127//RING finger protein 113A;K13127//RING finger protein 113A;K13127//RING finger protein 113A	GO:0003677//DNA binding;GO:0046872//metal ion binding	http://plntfdb.bio.uni-potsdam.de/v3.0/fam_mem.php?family_id=C3H	0.846265	0.203025	0.359267	0.997827	-0.29724	0.200927
TRINITY_DN10318_c0_g1_i4-A1	K09422//transcription factor MYB, plant;K09422//transcription factor MYB, plant;K09422//transcription factor MYB, plant;K16166//transcription factor MYB75+ko04712//Circadian rhythm - plant;K16166//transcription factor MYB75+ko04712//Circadian rhythm - plant	GO:0005634//nucleus	http://plntfdb.bio.uni-potsdam.de/v3.0/fam_mem.php?family_id=MYB	0.429436	-0.619829	0.0781987	0.997827	0.0927625	0.828883
TRINITY_DN10318_c0_g1_i5-A1	K09422//transcription factor MYB, plant;K09422//transcription factor MYB, plant;K09422//transcription factor MYB, plant;K16166//transcription factor MYB75+ko04712//Circadian rhythm - plant;K16166//transcription factor MYB75+ko04712//Circadian rhythm - plant	GO:0005634//nucleus	http://plntfdb.bio.uni-potsdam.de/v3.0/fam_mem.php?family_id=MYB	0.341843	-0.630807	0.0514636	0.997827	0.134013	0.706473
TRINITY_DN10323_c0_g1_i1-A1	K09422//transcription factor MYB, plant;K09422//transcription factor MYB, plant;K09422//transcription factor MYB, plant;K09422//transcription factor MYB, plant;K09422//transcription factor MYB, plant	GO:0005634//nucleus	http://plntfdb.bio.uni-potsdam.de/v3.0/fam_mem.php?family_id=MYB	0.974678	-0.335447	0.828661	0.997827	1.75311	0.116149
TRINITY_DN10323_c0_g1_i2-A1	K09422//transcription factor MYB, plant;K09422//transcription factor MYB, plant;K09422//transcription factor MYB, plant;K09422//transcription factor MYB, plant;K09422//transcription factor MYB, plant	GO:0005634//nucleus	http://plntfdb.bio.uni-potsdam.de/v3.0/fam_mem.php?family_id=MYB	0.985591	-0.13779	0.879864	0.997827	0.542122	0.515895
TRINITY_DN1033_c0_g1_i1-A1	K09286//EREBP-like factor;K09286//EREBP-like factor;K09286//EREBP-like factor;K09286//EREBP-like factor;K09286//EREBP-like factor	GO:0009873//ethylene-activated signaling pathway;GO:0009873//ethylene-activated signaling pathway;GO:0009873//ethylene-activated signaling pathway;GO:0009873//ethylene-activated signaling pathway;GO:0009873//ethylene-activated signaling pathway;GO:0003700//DNA-binding transcription factor activity;GO:0005634//nucleus;GO:0003677//DNA binding	http://plntfdb.bio.uni-potsdam.de/v3.0/fam_mem.php?family_id=AP2-EREBP	0.804624	-0.154091	0.312344	0.997827	-0.0360467	0.834833
TRINITY_DN1034_c0_g1_i1-A1	K18835//WRKY transcription factor 2+ko04626//Plant-pathogen interaction;K18835//WRKY transcription factor 2+ko04626//Plant-pathogen interaction;K18835//WRKY transcription factor 2+ko04626//Plant-pathogen interaction;K18835//WRKY transcription factor 2+ko04626//Plant-pathogen interaction;K18835//WRKY transcription factor 2+ko04626//Plant-pathogen interaction	GO:0043565//sequence-specific DNA binding;GO:0005634//nucleus;GO:0003700//DNA-binding transcription factor activity	http://plntfdb.bio.uni-potsdam.de/v3.0/fam_mem.php?family_id=WRKY	0.558412	-0.33481	0.131203	0.997827	-0.162477	0.453962
TRINITY_DN1034_c0_g1_i2-A1	K18835//WRKY transcription factor 2+ko04626//Plant-pathogen interaction;K18835//WRKY transcription factor 2+ko04626//Plant-pathogen interaction;K18835//WRKY transcription factor 2+ko04626//Plant-pathogen interaction;K18835//WRKY transcription factor 2+ko04626//Plant-pathogen interaction;K18835//WRKY transcription factor 2+ko04626//Plant-pathogen interaction	GO:0043565//sequence-specific DNA binding;GO:0005634//nucleus;GO:0003700//DNA-binding transcription factor activity	http://plntfdb.bio.uni-potsdam.de/v3.0/fam_mem.php?family_id=WRKY	0.404019	-0.46287	0.0698415	0.997827	-0.487921	0.0807407
TRINITY_DN10351_c0_g1_i1-A1	K17604//zinc finger SWIM domain-containing protein 3;K17604//zinc finger SWIM domain-containing protein 3;K17604//zinc finger SWIM domain-containing protein 3;K17604//zinc finger SWIM domain-containing protein 3;K17604//zinc finger SWIM domain-containing protein 3	GO:0006355//regulation of transcription, DNA-templated;GO:0005634//nucleus;GO:0006355//regulation of transcription, DNA-templated;GO:0006355//regulation of transcription, DNA-templated;GO:0006355//regulation of transcription, DNA-templated;GO:0008270//zinc ion binding	http://plntfdb.bio.uni-potsdam.de/v3.0/fam_mem.php?family_id=FAR1	0.880195	-0.181411	0.409884	0.997827	0.121917	0.581241
TRINITY_DN10354_c1_g1_i1-A1	K09422//transcription factor MYB, plant;K09422//transcription factor MYB, plant;K09422//transcription factor MYB, plant;K09422//transcription factor MYB, plant;K09422//transcription factor MYB, plant	GO:0005634//nucleus	http://plntfdb.bio.uni-potsdam.de/v3.0/fam_mem.php?family_id=MYB	0.609959	-0.711837	0.158733	0.997827	-0.880866	0.122114
TRINITY_DN10444_c0_g1_i1-A1	K15032//mTERF domain-containing protein, mitochondrial;K15032//mTERF domain-containing protein, mitochondrial;K15032//mTERF domain-containing protein, mitochondrial;K15032//mTERF domain-containing protein, mitochondrial;K15032//mTERF domain-containing protein, mitochondrial	GO:0006355//regulation of transcription, DNA-templated;GO:0006355//regulation of transcription, DNA-templated;GO:0006355//regulation of transcription, DNA-templated;GO:0003690//double-stranded DNA binding;GO:0006353//DNA-templated transcription, termination;GO:0006353//DNA-templated transcription, termination;GO:0006355//regulation of transcription, DNA-templated	http://plntfdb.bio.uni-potsdam.de/v3.0/fam_mem.php?family_id=mTERF	0.947058	0.238239	0.55055	0.997827	-0.857847	0.0862129
TRINITY_DN10444_c0_g2_i1-A1	K15032//mTERF domain-containing protein, mitochondrial;K15032//mTERF domain-containing protein, mitochondrial;K15032//mTERF domain-containing protein, mitochondrial;K15032//mTERF domain-containing protein, mitochondrial;K15032//mTERF domain-containing protein, mitochondrial	GO:0003690//double-stranded DNA binding;GO:0006355//regulation of transcription, DNA-templated;GO:0006353//DNA-templated transcription, termination;GO:0006353//DNA-templated transcription, termination;GO:0006355//regulation of transcription, DNA-templated;GO:0006355//regulation of transcription, DNA-templated;GO:0006355//regulation of transcription, DNA-templated	http://plntfdb.bio.uni-potsdam.de/v3.0/fam_mem.php?family_id=mTERF	0.946449	0.170726	0.547233	0.997827	-0.0407668	0.884141
TRINITY_DN10448_c1_g1_i1-A1	K09250//cellular nucleic acid-binding protein;K09250//cellular nucleic acid-binding protein;K09250//cellular nucleic acid-binding protein;K09250//cellular nucleic acid-binding protein;K09250//cellular nucleic acid-binding protein	GO:0008270//zinc ion binding;GO:0003676//nucleic acid binding	http://plntfdb.bio.uni-potsdam.de/v3.0/fam_mem.php?family_id=CSD	0.974678	-0.136492	0.750912	0.998232	0.0110014	0.98023
TRINITY_DN10516_c0_g1_i1-A1	K12501//homogentisate solanesyltransferase [EC:2.5.1.117]+ko00130//Ubiquinone and other terpenoid-quinone biosynthesis+ko01240//Biosynthesis of cofactors+ko01100//Metabolic pathways+ko01110//Biosynthesis of secondary metabolites	GO:0016491//oxidoreductase activity	http://plntfdb.bio.uni-potsdam.de/v3.0/fam_mem.php?family_id=Trihelix	0.321341	0.33873	0.0456216	0.997827	0.131497	0.449456
TRINITY_DN10530_c0_g1_i1-A1	K00521//ferric-chelate reductase [EC:1.16.1.7];K00521//ferric-chelate reductase [EC:1.16.1.7];K17756//long-chain-alcohol oxidase [EC:1.1.3.20];K16296//serine carboxypeptidase-like clade I [EC:3.4.16.-];K14016//ubiquitin fusion degradation protein 1+ko04141//Protein processing in endoplasmic reticulum	GO:0006355//regulation of transcription, DNA-templated;GO:0006355//regulation of transcription, DNA-templated;GO:0003677//DNA binding;GO:0006355//regulation of transcription, DNA-templated;GO:0006355//regulation of transcription, DNA-templated	http://plntfdb.bio.uni-potsdam.de/v3.0/fam_mem.php?family_id=NAC	0.951003	0.229988	0.562319	0.997827	-0.359909	0.391205
TRINITY_DN1054_c1_g1_i1-A1	K14491//two-component response regulator ARR-B family+ko04075//Plant hormone signal transduction;K14491//two-component response regulator ARR-B family+ko04075//Plant hormone signal transduction;K14491//two-component response regulator ARR-B family+ko04075//Plant hormone signal transduction;K14491//two-component response regulator ARR-B family+ko04075//Plant hormone signal transduction	GO:0045893//positive regulation of transcription, DNA-templated;GO:0045893//positive regulation of transcription, DNA-templated;GO:0045893//positive regulation of transcription, DNA-templated;GO:0003677//DNA binding;GO:0000976//transcription cis-regulatory region binding;GO:0005634//nucleus;GO:0003700//DNA-binding transcription factor activity;GO:0045893//positive regulation of transcription, DNA…	http://plntfdb.bio.uni-potsdam.de/v3.0/fam_mem.php?family_id=G2-like	0.571141	-0.399494	0.137775	0.997827	0.081424	0.754846
TRINITY_DN1054_c1_g2_i1-A1	K14491//two-component response regulator ARR-B family+ko04075//Plant hormone signal transduction;K14491//two-component response regulator ARR-B family+ko04075//Plant hormone signal transduction;K14491//two-component response regulator ARR-B family+ko04075//Plant hormone signal transduction;K14491//two-component response regulator ARR-B family+ko04075//Plant hormone signal transduction	GO:0045893//positive regulation of transcription, DNA-templated;GO:0045893//positive regulation of transcription, DNA-templated;GO:0003677//DNA binding;GO:0045893//positive regulation of transcription, DNA-templated;GO:0045893//positive regulation of transcription, DNA-templated;GO:0005634//nucleus;GO:0003700//DNA-binding transcription factor activity;GO:0045893//positive regulation of transcript…	http://plntfdb.bio.uni-potsdam.de/v3.0/fam_mem.php?family_id=G2-like	0.895868	-0.163999	0.438551	0.997827	-0.113977	0.591095
TRINITY_DN1054_c1_g2_i2-A1	K14491//two-component response regulator ARR-B family+ko04075//Plant hormone signal transduction;K14491//two-component response regulator ARR-B family+ko04075//Plant hormone signal transduction;K14491//two-component response regulator ARR-B family+ko04075//Plant hormone signal transduction;K14491//two-component response regulator ARR-B family+ko04075//Plant hormone signal transduction	GO:0045893//positive regulation of transcription, DNA-templated;GO:0045893//positive regulation of transcription, DNA-templated;GO:0003677//DNA binding;GO:0005634//nucleus;GO:0045893//positive regulation of transcription, DNA-templated;GO:0045893//positive regulation of transcription, DNA-templated;GO:0003700//DNA-binding transcription factor activity;GO:0045893//positive regulation of transcript…	http://plntfdb.bio.uni-potsdam.de/v3.0/fam_mem.php?family_id=G2-like	0.199896	-0.427588	0.0197927	0.997827	-0.151571	0.393486
TRINITY_DN1064_c3_g2_i1-A1	K05909//laccase [EC:1.10.3.2];K00784//ribonuclease Z [EC:3.1.26.11];K15397//3-ketoacyl-CoA synthase [EC:2.3.1.199]+ko04626//Plant-pathogen interaction+ko01100//Metabolic pathways+ko01110//Biosynthesis of secondary metabolites+ko00062//Fatty acid elongation;K22418//11beta/17beta-hydroxysteroid dehydrogenase [EC:1.1.1.146 1.1.1.-]	GO:0003677//DNA binding;GO:0005634//nucleus	http://plntfdb.bio.uni-potsdam.de/v3.0/fam_mem.php?family_id=MYB	0.303916	-0.656756	0.0415294	0.997827	-0.406475	0.144028
TRINITY_DN1065_c2_g1_i1-A1	K09250//cellular nucleic acid-binding protein;K09250//cellular nucleic acid-binding protein;K09250//cellular nucleic acid-binding protein;K09250//cellular nucleic acid-binding protein;K09250//cellular nucleic acid-binding protein	GO:0016021//integral component of membrane;GO:0008270//zinc ion binding;GO:0003676//nucleic acid binding	http://plntfdb.bio.uni-potsdam.de/v3.0/fam_mem.php?family_id=CSD	0.00987507	0.693382	0.000174714	0.997827	0.321664	0.0821147
TRINITY_DN10673_c0_g1_i1-A1	K15032//mTERF domain-containing protein, mitochondrial;K15032//mTERF domain-containing protein, mitochondrial;K15032//mTERF domain-containing protein, mitochondrial;K15032//mTERF domain-containing protein, mitochondrial;K15032//mTERF domain-containing protein, mitochondrial	GO:0006353//DNA-templated transcription, termination;GO:0006355//regulation of transcription, DNA-templated;GO:0006353//DNA-templated transcription, termination;GO:0003690//double-stranded DNA binding;GO:0006355//regulation of transcription, DNA-templated;GO:0006355//regulation of transcription, DNA-templated;GO:0006355//regulation of transcription, DNA-templated	http://plntfdb.bio.uni-potsdam.de/v3.0/fam_mem.php?family_id=mTERF	0.998319	0.00732643	0.964393	0.997827	-0.13776	0.404265
TRINITY_DN10694_c0_g3_i10-A1	K09422//transcription factor MYB, plant;K09422//transcription factor MYB, plant;K09422//transcription factor MYB, plant;K09422//transcription factor MYB, plant;K09422//transcription factor MYB, plant	GO:0005634//nucleus	http://plntfdb.bio.uni-potsdam.de/v3.0/fam_mem.php?family_id=MYB	0.436495	1.02726	0.0805378	0.997827	-0.789865	0.103303
TRINITY_DN10694_c0_g3_i5-A1	K09422//transcription factor MYB, plant;K09422//transcription factor MYB, plant;K09422//transcription factor MYB, plant;K09422//transcription factor MYB, plant;K09422//transcription factor MYB, plant	GO:0005634//nucleus	http://plntfdb.bio.uni-potsdam.de/v3.0/fam_mem.php?family_id=MYB	0.902184	0.451008	0.447534	0.997827	-0.298601	0.632518
TRINITY_DN10694_c0_g3_i6-A1	K09422//transcription factor MYB, plant;K09422//transcription factor MYB, plant;K09422//transcription factor MYB, plant;K09422//transcription factor MYB, plant;K09422//transcription factor MYB, plant	GO:0005634//nucleus	http://plntfdb.bio.uni-potsdam.de/v3.0/fam_mem.php?family_id=MYB	0.707551	-0.553938	0.222539	0.997827	0.172404	0.72486
TRINITY_DN10694_c0_g3_i9-A1	K09422//transcription factor MYB, plant;K09422//transcription factor MYB, plant;K09422//transcription factor MYB, plant;K09422//transcription factor MYB, plant;K09422//transcription factor MYB, plant	GO:0005634//nucleus	http://plntfdb.bio.uni-potsdam.de/v3.0/fam_mem.php?family_id=MYB	0.997699	-0.0415304	0.922169	0.997827	0.701655	0.0968753
TRINITY_DN10694_c0_g4_i1-A1	K09422//transcription factor MYB, plant;K09422//transcription factor MYB, plant;K09422//transcription factor MYB, plant;K09422//transcription factor MYB, plant;K09422//transcription factor MYB, plant	GO:0005634//nucleus	http://plntfdb.bio.uni-potsdam.de/v3.0/fam_mem.php?family_id=MYB	0.97223	-0.0919538	0.685187	0.997827	0.28025	0.150222
TRINITY_DN10705_c0_g2_i1-A1	K09422//transcription factor MYB, plant;K09422//transcription factor MYB, plant;K09422//transcription factor MYB, plant;K09422//transcription factor MYB, plant;K09422//transcription factor MYB, plant	GO:0005634//nucleus	http://plntfdb.bio.uni-potsdam.de/v3.0/fam_mem.php?family_id=MYB	0.035302	1.19523	0.0011801	0.998232	-0.00767097	0.981142
TRINITY_DN10717_c0_g1_i1-A1	K14491//two-component response regulator ARR-B family+ko04075//Plant hormone signal transduction;K14491//two-component response regulator ARR-B family+ko04075//Plant hormone signal transduction;K14491//two-component response regulator ARR-B family+ko04075//Plant hormone signal transduction;K14491//two-component response regulator ARR-B family+ko04075//Plant hormone signal transduction;K14491//two…	GO:0000160//phosphorelay signal transduction system;GO:0005634//nucleus;GO:0000160//phosphorelay signal transduction system;GO:0009736//cytokinin-activated signaling pathway;GO:0009736//cytokinin-activated signaling pathway;GO:0000160//phosphorelay signal transduction system;GO:0000160//phosphorelay signal transduction system;GO:0003700//DNA-binding transcription factor activity;GO:0009736//cytok…	http://plntfdb.bio.uni-potsdam.de/v3.0/fam_mem.php?family_id=ARR-B	0.960821	-0.107558	0.588832	0.997827	0.157983	0.302866
TRINITY_DN10766_c0_g1_i2-A1	K05760//paxillin	GO:0046872//metal ion binding	http://plntfdb.bio.uni-potsdam.de/v3.0/fam_mem.php?family_id=LIM	0.974678	0.0781784	0.724958	0.997827	0.214001	0.318669
TRINITY_DN10766_c0_g2_i1-A1	K05760//paxillin	GO:0046872//metal ion binding	http://plntfdb.bio.uni-potsdam.de/v3.0/fam_mem.php?family_id=LIM	0.85496	0.190196	0.372359	0.997827	-0.00994589	0.960829
TRINITY_DN10942_c0_g1_i1-A1	K13434//pathogenesis-related genes transcriptional activator PTI6+ko04626//Plant-pathogen interaction;K13434//pathogenesis-related genes transcriptional activator PTI6+ko04626//Plant-pathogen interaction;K13434//pathogenesis-related genes transcriptional activator PTI6+ko04626//Plant-pathogen interaction;K13434//pathogenesis-related genes transcriptional activator PTI6+ko04626//Plant-pathogen int…	GO:0003677//DNA binding;GO:0005634//nucleus;GO:0003700//DNA-binding transcription factor activity	http://plntfdb.bio.uni-potsdam.de/v3.0/fam_mem.php?family_id=AP2-EREBP	0.75464	-3.31495	0.26204	0.997827	1.08531	0.790258
TRINITY_DN11002_c0_g2_i1-A1	K14514//ethylene-insensitive protein 3+ko04016//MAPK signaling pathway - plant+ko04075//Plant hormone signal transduction;K14514//ethylene-insensitive protein 3+ko04016//MAPK signaling pathway - plant+ko04075//Plant hormone signal transduction;K14514//ethylene-insensitive protein 3+ko04016//MAPK signaling pathway - plant+ko04075//Plant hormone signal transduction;K14514//ethylene-insensitive prot…	GO:0005634//nucleus;GO:0003700//DNA-binding transcription factor activity;GO:0009873//ethylene-activated signaling pathway;GO:0009873//ethylene-activated signaling pathway;GO:0009873//ethylene-activated signaling pathway;GO:0009873//ethylene-activated signaling pathway;GO:0009873//ethylene-activated signaling pathway	http://plntfdb.bio.uni-potsdam.de/v3.0/fam_mem.php?family_id=EIL	5.68831e-09	2.06229	2.69681e-12	0.997827	0.4783	0.0699835
TRINITY_DN1102_c0_g1_i2-A1	K10401//kinesin family member 18/19;K04498//E1A/CREB-binding protein [EC:2.3.1.48];K04498//E1A/CREB-binding protein [EC:2.3.1.48];K04498//E1A/CREB-binding protein [EC:2.3.1.48];K04498//E1A/CREB-binding protein [EC:2.3.1.48]	GO:0046872//metal ion binding	http://plntfdb.bio.uni-potsdam.de/v3.0/fam_mem.php?family_id=TAZ	0.323045	0.428666	0.0461087	0.997827	0.12562	0.586282
TRINITY_DN1102_c0_g1_i5-A1	K10401//kinesin family member 18/19;K04498//E1A/CREB-binding protein [EC:2.3.1.48];K04498//E1A/CREB-binding protein [EC:2.3.1.48];K04498//E1A/CREB-binding protein [EC:2.3.1.48];K04498//E1A/CREB-binding protein [EC:2.3.1.48]	GO:0046872//metal ion binding	http://plntfdb.bio.uni-potsdam.de/v3.0/fam_mem.php?family_id=TAZ	0.24976	0.599127	0.0292581	0.997827	0.309538	0.205789
TRINITY_DN11039_c0_g4_i1-A1	K09422//transcription factor MYB, plant;K09422//transcription factor MYB, plant;K09422//transcription factor MYB, plant;K09422//transcription factor MYB, plant;K09422//transcription factor MYB, plant	GO:0005634//nucleus	http://plntfdb.bio.uni-potsdam.de/v3.0/fam_mem.php?family_id=MYB	0.874918	-0.184945	0.399908	0.997827	0.190377	0.375334
TRINITY_DN1104_c0_g2_i2-A1	K14491//two-component response regulator ARR-B family+ko04075//Plant hormone signal transduction;K22218//protein-tyrosine sulfotransferase [EC:2.8.2.20];K14491//two-component response regulator ARR-B family+ko04075//Plant hormone signal transduction	GO:0003677//DNA binding;GO:0003700//DNA-binding transcription factor activity;GO:0005634//nucleus	http://plntfdb.bio.uni-potsdam.de/v3.0/fam_mem.php?family_id=G2-like	0.979444	0.0304367	0.858468	0.997827	0.202439	0.251071
TRINITY_DN11092_c0_g1_i1-A1	K17604//zinc finger SWIM domain-containing protein 3;K17604//zinc finger SWIM domain-containing protein 3;K17604//zinc finger SWIM domain-containing protein 3;K17604//zinc finger SWIM domain-containing protein 3;K17604//zinc finger SWIM domain-containing protein 3	GO:0005634//nucleus;GO:0006355//regulation of transcription, DNA-templated;GO:0008270//zinc ion binding;GO:0006355//regulation of transcription, DNA-templated;GO:0006355//regulation of transcription, DNA-templated;GO:0006355//regulation of transcription, DNA-templated	http://plntfdb.bio.uni-potsdam.de/v3.0/fam_mem.php?family_id=FAR1	0.974678	0.0886407	0.710166	0.997827	0.209819	0.379037
TRINITY_DN11116_c0_g2_i1-A1	K03260//translation initiation factor 4G;K13210//far upstream element-binding protein;K03260//translation initiation factor 4G;K03260//translation initiation factor 4G	GO:0003677//DNA binding;GO:0046872//metal ion binding	http://plntfdb.bio.uni-potsdam.de/v3.0/fam_mem.php?family_id=C3H	0.974678	0.053934	0.757521	0.997827	-0.0470771	0.798223
TRINITY_DN11147_c1_g5_i1-A1	K18878//BHLH transcription factor Upa20+ko04626//Plant-pathogen interaction;K18878//BHLH transcription factor Upa20+ko04626//Plant-pathogen interaction;K11253//histone H3;K18878//BHLH transcription factor Upa20+ko04626//Plant-pathogen interaction	GO:0005634//nucleus;GO:0046983//protein dimerization activity	http://plntfdb.bio.uni-potsdam.de/v3.0/fam_mem.php?family_id=bHLH	0.36983	0.40242	0.0589543	0.997827	0.120363	0.482173
TRINITY_DN11229_c0_g2_i1-A1	K17604//zinc finger SWIM domain-containing protein 3;K17604//zinc finger SWIM domain-containing protein 3;K17604//zinc finger SWIM domain-containing protein 3;K17604//zinc finger SWIM domain-containing protein 3;K17604//zinc finger SWIM domain-containing protein 3	GO:0005634//nucleus;GO:0006355//regulation of transcription, DNA-templated;GO:0006355//regulation of transcription, DNA-templated;GO:0006355//regulation of transcription, DNA-templated;GO:0008270//zinc ion binding;GO:0006355//regulation of transcription, DNA-templated	http://plntfdb.bio.uni-potsdam.de/v3.0/fam_mem.php?family_id=FAR1	0.998319	-0.0101634	0.955562	0.997827	-0.0570012	0.749258
TRINITY_DN11268_c0_g1_i1-A1	K09285//AP2-like factor, ANT lineage;K09285//AP2-like factor, ANT lineage;K09285//AP2-like factor, ANT lineage;K09285//AP2-like factor, ANT lineage;K09285//AP2-like factor, ANT lineage	GO:0003700//DNA-binding transcription factor activity;GO:0005634//nucleus;GO:0003677//DNA binding	http://plntfdb.bio.uni-potsdam.de/v3.0/fam_mem.php?family_id=AP2-EREBP	0.974678	-0.785421	0.796452	0.997827	-0.838247	0.837237
TRINITY_DN11303_c0_g1_i1-A1	K10867//nibrin+ko03440//Homologous recombination;K10867//nibrin+ko03440//Homologous recombination;K10867//nibrin+ko03440//Homologous recombination;K10867//nibrin+ko03440//Homologous recombination;K10867//nibrin+ko03440//Homologous recombination	GO:0000724//double-strand break repair via homologous recombination;GO:0007095//mitotic G2 DNA damage checkpoint signaling;GO:0000724//double-strand break repair via homologous recombination;GO:0071479//cellular response to ionizing radiation;GO:0030870//Mre11 complex;GO:0007095//mitotic G2 DNA damage checkpoint signaling;GO:0007131//reciprocal meiotic recombination;GO:0007131//reciprocal meiotic…	http://plntfdb.bio.uni-potsdam.de/v3.0/fam_mem.php?family_id=FHA	0.974678	0.0675154	0.7201	0.997827	0.0558375	0.764104
TRINITY_DN1133_c0_g1_i1-A1	K00521//ferric-chelate reductase [EC:1.16.1.7];K00521//ferric-chelate reductase [EC:1.16.1.7];K17756//long-chain-alcohol oxidase [EC:1.1.3.20];K14964//Set1/Ash2 histone methyltransferase complex subunit ASH2;K16296//serine carboxypeptidase-like clade I [EC:3.4.16.-]	GO:0006355//regulation of transcription, DNA-templated;GO:0006355//regulation of transcription, DNA-templated;GO:0003677//DNA binding;GO:0006355//regulation of transcription, DNA-templated;GO:0006355//regulation of transcription, DNA-templated	http://plntfdb.bio.uni-potsdam.de/v3.0/fam_mem.php?family_id=NAC	0.654198	0.238846	0.185782	0.997827	0.0389252	0.843477
TRINITY_DN11376_c0_g1_i1-A1	K00521//ferric-chelate reductase [EC:1.16.1.7];K00521//ferric-chelate reductase [EC:1.16.1.7];K17756//long-chain-alcohol oxidase [EC:1.1.3.20];K14964//Set1/Ash2 histone methyltransferase complex subunit ASH2;K16296//serine carboxypeptidase-like clade I [EC:3.4.16.-]	GO:0006355//regulation of transcription, DNA-templated;GO:0003677//DNA binding;GO:0006355//regulation of transcription, DNA-templated;GO:0006355//regulation of transcription, DNA-templated;GO:0006355//regulation of transcription, DNA-templated	http://plntfdb.bio.uni-potsdam.de/v3.0/fam_mem.php?family_id=NAC	0.0012483	1.45011	1.08679e-05	0.976258	0.676242	0.030927
TRINITY_DN1150_c0_g1_i1-A1	K09286//EREBP-like factor;K09286//EREBP-like factor;K09286//EREBP-like factor;K09286//EREBP-like factor;K09286//EREBP-like factor	GO:0003677//DNA binding;GO:0005634//nucleus;GO:0003700//DNA-binding transcription factor activity	http://plntfdb.bio.uni-potsdam.de/v3.0/fam_mem.php?family_id=AP2-EREBP	0.096537	-1.01793	0.00594983	0.997827	-0.570351	0.142594
TRINITY_DN1150_c0_g1_i4-A1	K09286//EREBP-like factor;K09286//EREBP-like factor;K09286//EREBP-like factor;K09286//EREBP-like factor;K09286//EREBP-like factor	GO:0005634//nucleus;GO:0003700//DNA-binding transcription factor activity;GO:0003677//DNA binding	http://plntfdb.bio.uni-potsdam.de/v3.0/fam_mem.php?family_id=AP2-EREBP	0.345617	-0.740993	0.052568	0.997827	-0.255818	0.532259
TRINITY_DN11513_c0_g3_i1-A1	K09422//transcription factor MYB, plant;K09422//transcription factor MYB, plant;K09422//transcription factor MYB, plant;K09422//transcription factor MYB, plant;K09422//transcription factor MYB, plant	GO:0005634//nucleus	http://plntfdb.bio.uni-potsdam.de/v3.0/fam_mem.php?family_id=MYB	0.932217	0.686753	0.508465	0.997827	-1.47904	0.270181
TRINITY_DN11556_c0_g2_i1-A1	K15210//snRNA-activating protein complex subunit 3	GO:0003700//DNA-binding transcription factor activity;GO:0045893//positive regulation of transcription, DNA-templated;GO:0045893//positive regulation of transcription, DNA-templated;GO:0010089//xylem development;GO:0003677//DNA binding;GO:0045893//positive regulation of transcription, DNA-templated;GO:0045893//positive regulation of transcription, DNA-templated;GO:0045893//positive regulation of …	http://plntfdb.bio.uni-potsdam.de/v3.0/fam_mem.php?family_id=G2-like	0.967749	1.27757	0.61768	0.997827	-0.475374	0.850869
TRINITY_DN11590_c0_g2_i1-A1	K22484//transcriptional regulator CBF1;K22484//transcriptional regulator CBF1;K22484//transcriptional regulator CBF1;K22484//transcriptional regulator CBF1	GO:0003677//DNA binding;GO:0005634//nucleus;GO:0046983//protein dimerization activity	http://plntfdb.bio.uni-potsdam.de/v3.0/fam_mem.php?family_id=bHLH	0.809822	-0.498852	0.318106	0.997827	-0.201164	0.731471
TRINITY_DN11608_c0_g2_i2-A1	K14486//auxin response factor+ko04075//Plant hormone signal transduction;K14486//auxin response factor+ko04075//Plant hormone signal transduction;K14486//auxin response factor+ko04075//Plant hormone signal transduction;K14486//auxin response factor+ko04075//Plant hormone signal transduction;K14486//auxin response factor+ko04075//Plant hormone signal transduction	GO:0009734//auxin-activated signaling pathway;GO:0003677//DNA binding;GO:0006355//regulation of transcription, DNA-templated;GO:0009734//auxin-activated signaling pathway;GO:0009734//auxin-activated signaling pathway;GO:0006355//regulation of transcription, DNA-templated;GO:0006355//regulation of transcription, DNA-templated;GO:0009734//auxin-activated signaling pathway;GO:0005634//nucleus;GO:000…	http://plntfdb.bio.uni-potsdam.de/v3.0/fam_mem.php?family_id=ARF	0.986231	0.0280491	0.882163	0.997827	-0.0993816	0.64439
TRINITY_DN11608_c0_g2_i3-A1	K14486//auxin response factor+ko04075//Plant hormone signal transduction;K14486//auxin response factor+ko04075//Plant hormone signal transduction;K14486//auxin response factor+ko04075//Plant hormone signal transduction;K14486//auxin response factor+ko04075//Plant hormone signal transduction;K14486//auxin response factor+ko04075//Plant hormone signal transduction	GO:0006355//regulation of transcription, DNA-templated;GO:0009734//auxin-activated signaling pathway;GO:0009734//auxin-activated signaling pathway;GO:0006355//regulation of transcription, DNA-templated;GO:0009734//auxin-activated signaling pathway;GO:0005634//nucleus;GO:0006355//regulation of transcription, DNA-templated;GO:0009734//auxin-activated signaling pathway;GO:0009734//auxin-activated si…	http://plntfdb.bio.uni-potsdam.de/v3.0/fam_mem.php?family_id=ARF	0.105346	-0.755795	0.00683329	0.997827	-0.376267	0.274744
TRINITY_DN11608_c0_g2_i4-A1	K14486//auxin response factor+ko04075//Plant hormone signal transduction;K14486//auxin response factor+ko04075//Plant hormone signal transduction;K14486//auxin response factor+ko04075//Plant hormone signal transduction;K14486//auxin response factor+ko04075//Plant hormone signal transduction;K14486//auxin response factor+ko04075//Plant hormone signal transduction	GO:0005634//nucleus;GO:0006355//regulation of transcription, DNA-templated;GO:0009734//auxin-activated signaling pathway;GO:0003677//DNA binding;GO:0006355//regulation of transcription, DNA-templated;GO:0006355//regulation of transcription, DNA-templated;GO:0009734//auxin-activated signaling pathway;GO:0009734//auxin-activated signaling pathway;GO:0009734//auxin-activated signaling pathway;GO:000…	http://plntfdb.bio.uni-potsdam.de/v3.0/fam_mem.php?family_id=ARF	0.951096	-0.238842	0.562708	0.997827	-0.116771	0.647631
TRINITY_DN1161_c0_g1_i2-A1	K12309//beta-galactosidase [EC:3.2.1.23]+ko00600//Sphingolipid metabolism+ko00604//Glycosphingolipid biosynthesis - ganglio series+ko00531//Glycosaminoglycan degradation+ko00511//Other glycan degradation+ko01100//Metabolic pathways+ko00052//Galactose metabolism;K12309//beta-galactosidase [EC:3.2.1.23]+ko00600//Sphingolipid metabolism+ko00604//Glycosphingolipid biosynthesis - ganglio series+ko0053…	GO:0010447//response to acidic pH;GO:0010044//response to aluminum ion	http://plntfdb.bio.uni-potsdam.de/v3.0/fam_mem.php?family_id=C2H2	0.974678	0.0738549	0.743435	0.997827	-0.130719	0.474456
TRINITY_DN1161_c0_g1_i4-A1	K12309//beta-galactosidase [EC:3.2.1.23]+ko00600//Sphingolipid metabolism+ko00604//Glycosphingolipid biosynthesis - ganglio series+ko00531//Glycosaminoglycan degradation+ko00511//Other glycan degradation+ko01100//Metabolic pathways+ko00052//Galactose metabolism;K12309//beta-galactosidase [EC:3.2.1.23]+ko00600//Sphingolipid metabolism+ko00604//Glycosphingolipid biosynthesis - ganglio series+ko0053…	GO:0010044//response to aluminum ion;GO:0010447//response to acidic pH	http://plntfdb.bio.uni-potsdam.de/v3.0/fam_mem.php?family_id=C2H2	0.000232027	0.844542	1.21004e-06	0.997827	0.393158	0.0960914
TRINITY_DN11700_c0_g4_i1-A1	K09422//transcription factor MYB, plant;K09422//transcription factor MYB, plant;K09422//transcription factor MYB, plant;K09422//transcription factor MYB, plant	GO:0005634//nucleus	http://plntfdb.bio.uni-potsdam.de/v3.0/fam_mem.php?family_id=MYB	0.121214	-0.60799	0.00862011	0.73449	-0.558081	0.0160459
TRINITY_DN11725_c0_g2_i1-A1	K13424//WRKY transcription factor 33+ko04016//MAPK signaling pathway - plant+ko04626//Plant-pathogen interaction;K13424//WRKY transcription factor 33+ko04016//MAPK signaling pathway - plant+ko04626//Plant-pathogen interaction;K13424//WRKY transcription factor 33+ko04016//MAPK signaling pathway - plant+ko04626//Plant-pathogen interaction;K13424//WRKY transcription factor 33+ko04016//MAPK signaling…	GO:0005634//nucleus;GO:0043565//sequence-specific DNA binding;GO:0003700//DNA-binding transcription factor activity	http://plntfdb.bio.uni-potsdam.de/v3.0/fam_mem.php?family_id=WRKY	0.989336	0.0513255	0.891251	0.997827	-0.558574	0.174048
TRINITY_DN11818_c0_g2_i1-A1	K13434//pathogenesis-related genes transcriptional activator PTI6+ko04626//Plant-pathogen interaction;K13434//pathogenesis-related genes transcriptional activator PTI6+ko04626//Plant-pathogen interaction;K13434//pathogenesis-related genes transcriptional activator PTI6+ko04626//Plant-pathogen interaction;K13434//pathogenesis-related genes transcriptional activator PTI6+ko04626//Plant-pathogen int…	GO:0003700//DNA-binding transcription factor activity;GO:0005634//nucleus;GO:0003677//DNA binding	http://plntfdb.bio.uni-potsdam.de/v3.0/fam_mem.php?family_id=AP2-EREBP	0.552903	-1.30903	0.128586	0.997827	-0.721765	0.563491
TRINITY_DN11964_c0_g1_i1-A1	K22909//zinc finger CCCH domain-containing protein 13;K22909//zinc finger CCCH domain-containing protein 13;K22909//zinc finger CCCH domain-containing protein 13;K22909//zinc finger CCCH domain-containing protein 13;K22909//zinc finger CCCH domain-containing protein 13	GO:0003677//DNA binding;GO:0046872//metal ion binding	http://plntfdb.bio.uni-potsdam.de/v3.0/fam_mem.php?family_id=C3H	0.553626	0.320998	0.128981	0.997827	0.21464	0.267081
TRINITY_DN11973_c0_g1_i1-A1	K09286//EREBP-like factor;K09286//EREBP-like factor;K09286//EREBP-like factor;K09286//EREBP-like factor;K09286//EREBP-like factor	GO:0003677//DNA binding;GO:0003700//DNA-binding transcription factor activity;GO:0005634//nucleus	http://plntfdb.bio.uni-potsdam.de/v3.0/fam_mem.php?family_id=AP2-EREBP	0.412902	-0.915791	0.0728734	0.997827	-0.422777	0.378894
TRINITY_DN11973_c0_g1_i2-A1	K09286//EREBP-like factor;K09286//EREBP-like factor;K09286//EREBP-like factor;K09286//EREBP-like factor;K09286//EREBP-like factor	GO:0003677//DNA binding;GO:0003700//DNA-binding transcription factor activity;GO:0005634//nucleus	http://plntfdb.bio.uni-potsdam.de/v3.0/fam_mem.php?family_id=AP2-EREBP	0.119817	-1.32265	0.00846132	0.997827	-0.407697	0.491855
TRINITY_DN12007_c0_g2_i1-A1	K09422//transcription factor MYB, plant;K09422//transcription factor MYB, plant;K09422//transcription factor MYB, plant;K09422//transcription factor MYB, plant;K09422//transcription factor MYB, plant	GO:0005634//nucleus	http://plntfdb.bio.uni-potsdam.de/v3.0/fam_mem.php?family_id=MYB	0.974678	-0.404911	0.756986	0.997827	0.980041	0.475654
TRINITY_DN12025_c0_g2_i1-A1	K17604//zinc finger SWIM domain-containing protein 3;K17604//zinc finger SWIM domain-containing protein 3;K17604//zinc finger SWIM domain-containing protein 3;K17604//zinc finger SWIM domain-containing protein 3;K17604//zinc finger SWIM domain-containing protein 3	GO:0006355//regulation of transcription, DNA-templated;GO:0005634//nucleus;GO:0008270//zinc ion binding;GO:0006355//regulation of transcription, DNA-templated;GO:0006355//regulation of transcription, DNA-templated;GO:0006355//regulation of transcription, DNA-templated	http://plntfdb.bio.uni-potsdam.de/v3.0/fam_mem.php?family_id=FAR1	0.986121	-0.0431732	0.881498	0.997827	0.12582	0.633032
TRINITY_DN12029_c0_g1_i1-A1	K18878//BHLH transcription factor Upa20+ko04626//Plant-pathogen interaction;K18878//BHLH transcription factor Upa20+ko04626//Plant-pathogen interaction;K18878//BHLH transcription factor Upa20+ko04626//Plant-pathogen interaction;K11253//histone H3	GO:0046983//protein dimerization activity;GO:0005634//nucleus	http://plntfdb.bio.uni-potsdam.de/v3.0/fam_mem.php?family_id=bHLH	0.337928	-0.507758	0.0503412	0.997827	0.162302	0.489211
TRINITY_DN12029_c0_g1_i2-A1	K18878//BHLH transcription factor Upa20+ko04626//Plant-pathogen interaction;K18878//BHLH transcription factor Upa20+ko04626//Plant-pathogen interaction;K18878//BHLH transcription factor Upa20+ko04626//Plant-pathogen interaction;K11253//histone H3	GO:0046983//protein dimerization activity;GO:0005634//nucleus	http://plntfdb.bio.uni-potsdam.de/v3.0/fam_mem.php?family_id=bHLH	0.444815	-0.575157	0.0835107	0.997827	-0.356793	0.350358
TRINITY_DN12029_c0_g2_i1-A1	K18878//BHLH transcription factor Upa20+ko04626//Plant-pathogen interaction;K18878//BHLH transcription factor Upa20+ko04626//Plant-pathogen interaction;K18878//BHLH transcription factor Upa20+ko04626//Plant-pathogen interaction;K11253//histone H3	GO:0046983//protein dimerization activity;GO:0005634//nucleus	http://plntfdb.bio.uni-potsdam.de/v3.0/fam_mem.php?family_id=bHLH	0.974678	-0.0631535	0.763325	0.997827	-0.101388	0.628016
TRINITY_DN12029_c0_g2_i2-A1	K18878//BHLH transcription factor Upa20+ko04626//Plant-pathogen interaction;K18878//BHLH transcription factor Upa20+ko04626//Plant-pathogen interaction;K18878//BHLH transcription factor Upa20+ko04626//Plant-pathogen interaction;K11253//histone H3	GO:0046983//protein dimerization activity;GO:0005634//nucleus	http://plntfdb.bio.uni-potsdam.de/v3.0/fam_mem.php?family_id=bHLH	0.974678	-0.136568	0.721965	0.997827	0.220412	0.555671
TRINITY_DN12087_c0_g1_i1-A1	K14516//ethylene-responsive transcription factor 1+ko04016//MAPK signaling pathway - plant+ko04075//Plant hormone signal transduction;K14516//ethylene-responsive transcription factor 1+ko04016//MAPK signaling pathway - plant+ko04075//Plant hormone signal transduction;K14516//ethylene-responsive transcription factor 1+ko04016//MAPK signaling pathway - plant+ko04075//Plant hormone signal transducti…	GO:0003700//DNA-binding transcription factor activity;GO:0005634//nucleus;GO:0003677//DNA binding	http://plntfdb.bio.uni-potsdam.de/v3.0/fam_mem.php?family_id=AP2-EREBP	0.974678	1.04713	0.797472	0.997827	-0.838247	0.837237
TRINITY_DN12112_c0_g2_i3-A1	K09422//transcription factor MYB, plant;K09422//transcription factor MYB, plant;K09422//transcription factor MYB, plant;K09422//transcription factor MYB, plant;K09422//transcription factor MYB, plant	GO:0005634//nucleus	http://plntfdb.bio.uni-potsdam.de/v3.0/fam_mem.php?family_id=MYB	0.974678	-0.124963	0.724496	0.997827	-0.324881	0.330199
TRINITY_DN12133_c0_g2_i1-A1	K13434//pathogenesis-related genes transcriptional activator PTI6+ko04626//Plant-pathogen interaction;K13434//pathogenesis-related genes transcriptional activator PTI6+ko04626//Plant-pathogen interaction;K13434//pathogenesis-related genes transcriptional activator PTI6+ko04626//Plant-pathogen interaction;K13434//pathogenesis-related genes transcriptional activator PTI6+ko04626//Plant-pathogen int…	GO:0003677//DNA binding;GO:0003700//DNA-binding transcription factor activity;GO:0005634//nucleus	http://plntfdb.bio.uni-potsdam.de/v3.0/fam_mem.php?family_id=AP2-EREBP	0.974678	0.12618	0.740554	0.997912	0.00983738	0.976097
TRINITY_DN12279_c0_g1_i1-A1	K09285//AP2-like factor, ANT lineage;K09285//AP2-like factor, ANT lineage;K09285//AP2-like factor, ANT lineage;K09285//AP2-like factor, ANT lineage;K09285//AP2-like factor, ANT lineage	GO:0003700//DNA-binding transcription factor activity;GO:0005634//nucleus;GO:0003677//DNA binding	http://plntfdb.bio.uni-potsdam.de/v3.0/fam_mem.php?family_id=AP2-EREBP	0.838999	-0.386984	0.350505	0.485914	-1.04146	0.00616836
TRINITY_DN12279_c0_g2_i1-A1	K09285//AP2-like factor, ANT lineage;K09285//AP2-like factor, ANT lineage;K09285//AP2-like factor, ANT lineage;K09285//AP2-like factor, ANT lineage;K09285//AP2-like factor, ANT lineage	GO:0003677//DNA binding;GO:0005634//nucleus;GO:0003700//DNA-binding transcription factor activity	http://plntfdb.bio.uni-potsdam.de/v3.0/fam_mem.php?family_id=AP2-EREBP	0.743878	-0.863267	0.251278	0.997827	-0.285616	0.730767
TRINITY_DN12335_c0_g3_i1-A1	K18753//butyrate response factor;K18753//butyrate response factor;K18753//butyrate response factor;K18753//butyrate response factor;K18753//butyrate response factor	GO:0003677//DNA binding;GO:0046872//metal ion binding	http://plntfdb.bio.uni-potsdam.de/v3.0/fam_mem.php?family_id=C3H	0.112326	1.48017	0.00757407	0.997827	0.734938	0.140822
TRINITY_DN12335_c0_g4_i1-A1	K15332//tRNA (uracil-5-)-methyltransferase [EC:2.1.1.-]	GO:0003677//DNA binding;GO:0046872//metal ion binding	http://plntfdb.bio.uni-potsdam.de/v3.0/fam_mem.php?family_id=C3H	0.0251454	2.00201	0.000714198	0.997827	0.684958	0.156289
TRINITY_DN1235_c0_g1_i8-A1	K17604//zinc finger SWIM domain-containing protein 3;K17604//zinc finger SWIM domain-containing protein 3;K17604//zinc finger SWIM domain-containing protein 3;K17604//zinc finger SWIM domain-containing protein 3;K17604//zinc finger SWIM domain-containing protein 3	GO:0006355//regulation of transcription, DNA-templated;GO:0008270//zinc ion binding;GO:0005634//nucleus;GO:0006355//regulation of transcription, DNA-templated;GO:0006355//regulation of transcription, DNA-templated;GO:0006355//regulation of transcription, DNA-templated	http://plntfdb.bio.uni-potsdam.de/v3.0/fam_mem.php?family_id=FAR1	0.32767	-0.486806	0.047327	0.997827	-0.0970872	0.682112
TRINITY_DN1237_c0_g2_i1-A1	K14491//two-component response regulator ARR-B family+ko04075//Plant hormone signal transduction;K14491//two-component response regulator ARR-B family+ko04075//Plant hormone signal transduction;K14491//two-component response regulator ARR-B family+ko04075//Plant hormone signal transduction	GO:0005634//nucleus;GO:0003700//DNA-binding transcription factor activity;GO:0003677//DNA binding;GO:0016021//integral component of membrane	http://plntfdb.bio.uni-potsdam.de/v3.0/fam_mem.php?family_id=G2-like	0.974678	-0.0651872	0.724579	0.997827	-0.0182318	0.916744
TRINITY_DN12436_c0_g1_i2-A1	K16222//Dof zinc finger protein DOF5.5+ko04712//Circadian rhythm - plant;K16222//Dof zinc finger protein DOF5.5+ko04712//Circadian rhythm - plant;K16222//Dof zinc finger protein DOF5.5+ko04712//Circadian rhythm - plant;K16222//Dof zinc finger protein DOF5.5+ko04712//Circadian rhythm - plant	GO:0003677//DNA binding;GO:0006355//regulation of transcription, DNA-templated;GO:0006355//regulation of transcription, DNA-templated;GO:0006355//regulation of transcription, DNA-templated;GO:0005634//nucleus;GO:0006355//regulation of transcription, DNA-templated	http://plntfdb.bio.uni-potsdam.de/v3.0/fam_mem.php?family_id=C2C2-Dof	0.887917	0.221913	0.425431	0.997827	-0.527213	0.0703475
TRINITY_DN12505_c0_g2_i1-A1	K06620//transcription factor E2F3;K06620//transcription factor E2F3;K06620//transcription factor E2F3;K06620//transcription factor E2F3;K06620//transcription factor E2F3	GO:0046983//protein dimerization activity;GO:0005667//transcription regulator complex;GO:0006357//regulation of transcription by RNA polymerase II;GO:0006357//regulation of transcription by RNA polymerase II;GO:0006357//regulation of transcription by RNA polymerase II;GO:0000978//RNA polymerase II cis-regulatory region sequence-specific DNA binding;GO:0006357//regulation of transcription by RNA p…	http://plntfdb.bio.uni-potsdam.de/v3.0/fam_mem.php?family_id=E2F-DP	0.998319	0.0161281	0.964925	0.997827	0.321266	0.305703
TRINITY_DN12506_c0_g1_i1-A1	K09286//EREBP-like factor;K09286//EREBP-like factor;K09286//EREBP-like factor;K09286//EREBP-like factor;K09286//EREBP-like factor	GO:0003700//DNA-binding transcription factor activity;GO:0003677//DNA binding;GO:0005634//nucleus	http://plntfdb.bio.uni-potsdam.de/v3.0/fam_mem.php?family_id=AP2-EREBP	0.429133	-0.932721	0.0780389	0.997827	-0.95072	0.129103
TRINITY_DN12691_c0_g1_i2-A1	K00521//ferric-chelate reductase [EC:1.16.1.7];K00521//ferric-chelate reductase [EC:1.16.1.7];K17756//long-chain-alcohol oxidase [EC:1.1.3.20];K14964//Set1/Ash2 histone methyltransferase complex subunit ASH2;K14016//ubiquitin fusion degradation protein 1+ko04141//Protein processing in endoplasmic reticulum	GO:0006355//regulation of transcription, DNA-templated;GO:0006355//regulation of transcription, DNA-templated;GO:0006355//regulation of transcription, DNA-templated;GO:0006355//regulation of transcription, DNA-templated;GO:0003677//DNA binding	http://plntfdb.bio.uni-potsdam.de/v3.0/fam_mem.php?family_id=NAC	0.979444	0.0308661	0.858639	0.997827	0.112954	0.505601
TRINITY_DN12691_c0_g1_i3-A1	K00521//ferric-chelate reductase [EC:1.16.1.7];K00521//ferric-chelate reductase [EC:1.16.1.7];K17756//long-chain-alcohol oxidase [EC:1.1.3.20];K14964//Set1/Ash2 histone methyltransferase complex subunit ASH2;K14016//ubiquitin fusion degradation protein 1+ko04141//Protein processing in endoplasmic reticulum	GO:0006355//regulation of transcription, DNA-templated;GO:0003677//DNA binding;GO:0006355//regulation of transcription, DNA-templated;GO:0006355//regulation of transcription, DNA-templated;GO:0006355//regulation of transcription, DNA-templated	http://plntfdb.bio.uni-potsdam.de/v3.0/fam_mem.php?family_id=NAC	0.934259	-0.160107	0.514437	0.612281	-0.698458	0.00984158
TRINITY_DN12730_c0_g1_i1-A1	K03260//translation initiation factor 4G	GO:0005634//nucleus;GO:0006355//regulation of transcription, DNA-templated;GO:0000976//transcription cis-regulatory region binding;GO:0006355//regulation of transcription, DNA-templated;GO:0006355//regulation of transcription, DNA-templated;GO:0006355//regulation of transcription, DNA-templated;GO:0003700//DNA-binding transcription factor activity	http://plntfdb.bio.uni-potsdam.de/v3.0/fam_mem.php?family_id=zf-HD	0.943772	-1.15833	0.542929	0.997827	-1.28187	0.658942
TRINITY_DN1286_c1_g1_i1-A1	K00521//ferric-chelate reductase [EC:1.16.1.7];K00521//ferric-chelate reductase [EC:1.16.1.7];K17756//long-chain-alcohol oxidase [EC:1.1.3.20]	GO:0003677//DNA binding;GO:0006355//regulation of transcription, DNA-templated;GO:0006355//regulation of transcription, DNA-templated;GO:0006355//regulation of transcription, DNA-templated;GO:0006355//regulation of transcription, DNA-templated	http://plntfdb.bio.uni-potsdam.de/v3.0/fam_mem.php?family_id=NAC	0.853632	-0.900027	0.370209	0.997827	-0.871658	0.399903
TRINITY_DN1286_c1_g1_i2-A1	K00521//ferric-chelate reductase [EC:1.16.1.7];K00521//ferric-chelate reductase [EC:1.16.1.7];K17756//long-chain-alcohol oxidase [EC:1.1.3.20]	GO:0006355//regulation of transcription, DNA-templated;GO:0006355//regulation of transcription, DNA-templated;GO:0003677//DNA binding;GO:0006355//regulation of transcription, DNA-templated;GO:0006355//regulation of transcription, DNA-templated	http://plntfdb.bio.uni-potsdam.de/v3.0/fam_mem.php?family_id=NAC	0.974678	-0.357854	0.718701	0.997827	-0.493667	0.65339
TRINITY_DN1286_c1_g1_i3-A1	K00521//ferric-chelate reductase [EC:1.16.1.7];K00521//ferric-chelate reductase [EC:1.16.1.7];K17756//long-chain-alcohol oxidase [EC:1.1.3.20];K14964//Set1/Ash2 histone methyltransferase complex subunit ASH2	GO:0006355//regulation of transcription, DNA-templated;GO:0003677//DNA binding;GO:0006355//regulation of transcription, DNA-templated;GO:0006355//regulation of transcription, DNA-templated;GO:0006355//regulation of transcription, DNA-templated	http://plntfdb.bio.uni-potsdam.de/v3.0/fam_mem.php?family_id=NAC	0.940317	-0.792598	0.535489	0.997827	-0.74634	0.53234
TRINITY_DN12881_c1_g1_i1-A1	K22418//11beta/17beta-hydroxysteroid dehydrogenase [EC:1.1.1.146 1.1.1.-]	GO:0005634//nucleus;GO:0003677//DNA binding	http://plntfdb.bio.uni-potsdam.de/v3.0/fam_mem.php?family_id=MYB	0.974678	-0.0552383	0.768457	0.997827	0.228327	0.25198
TRINITY_DN12883_c0_g2_i1-A1	K01051//pectinesterase [EC:3.1.1.11]+ko00040//Pentose and glucuronate interconversions+ko01100//Metabolic pathways	GO:0005634//nucleus	http://plntfdb.bio.uni-potsdam.de/v3.0/fam_mem.php?family_id=Trihelix	0.967464	0.39428	0.616903	0.997827	-0.406293	0.653774
TRINITY_DN12979_c0_g1_i1-A1	K14016//ubiquitin fusion degradation protein 1+ko04141//Protein processing in endoplasmic reticulum	GO:0006355//regulation of transcription, DNA-templated;GO:0003677//DNA binding;GO:0006355//regulation of transcription, DNA-templated;GO:0006355//regulation of transcription, DNA-templated;GO:0006355//regulation of transcription, DNA-templated	http://plntfdb.bio.uni-potsdam.de/v3.0/fam_mem.php?family_id=NAC	0.970835	-0.740422	0.656651	0.997827	0.184615	0.918295
TRINITY_DN12979_c0_g2_i1-A1	K00521//ferric-chelate reductase [EC:1.16.1.7];K00521//ferric-chelate reductase [EC:1.16.1.7];K17756//long-chain-alcohol oxidase [EC:1.1.3.20];K16296//serine carboxypeptidase-like clade I [EC:3.4.16.-]	GO:0003677//DNA binding;GO:0006355//regulation of transcription, DNA-templated;GO:0006355//regulation of transcription, DNA-templated;GO:0006355//regulation of transcription, DNA-templated;GO:0006355//regulation of transcription, DNA-templated	http://plntfdb.bio.uni-potsdam.de/v3.0/fam_mem.php?family_id=NAC	0.998319	0.00851249	0.981578	0.547712	-1.09527	0.00787094
TRINITY_DN1318_c0_g1_i1-A1	K08835//serine/threonine-protein kinase OSR1/STK39 [EC:2.7.11.1]	GO:0003677//DNA binding;GO:0003700//DNA-binding transcription factor activity;GO:0005634//nucleus	http://plntfdb.bio.uni-potsdam.de/v3.0/fam_mem.php?family_id=BBR/BPC	0.721315	-0.270608	0.233115	0.997827	0.240185	0.371226
TRINITY_DN1318_c0_g1_i2-A1	K08835//serine/threonine-protein kinase OSR1/STK39 [EC:2.7.11.1]	GO:0003700//DNA-binding transcription factor activity;GO:0003677//DNA binding;GO:0005634//nucleus	http://plntfdb.bio.uni-potsdam.de/v3.0/fam_mem.php?family_id=BBR/BPC	0.970835	0.0688899	0.65143	0.997827	0.0889653	0.494691
TRINITY_DN13193_c0_g1_i3-A1	K15032//mTERF domain-containing protein, mitochondrial;K15032//mTERF domain-containing protein, mitochondrial;K15032//mTERF domain-containing protein, mitochondrial;K15032//mTERF domain-containing protein, mitochondrial;K15032//mTERF domain-containing protein, mitochondrial	GO:0006355//regulation of transcription, DNA-templated;GO:0006355//regulation of transcription, DNA-templated;GO:0003690//double-stranded DNA binding;GO:0006353//DNA-templated transcription, termination;GO:0006353//DNA-templated transcription, termination;GO:0006355//regulation of transcription, DNA-templated;GO:0006355//regulation of transcription, DNA-templated	http://plntfdb.bio.uni-potsdam.de/v3.0/fam_mem.php?family_id=mTERF	0.974678	-0.26547	0.82972	0.997827	-1.10523	0.512311
TRINITY_DN13253_c0_g1_i1-A1	K16189//phytochrome-interacting factor 4+ko04075//Plant hormone signal transduction;K12126//phytochrome-interacting factor 3+ko04712//Circadian rhythm - plant+ko04075//Plant hormone signal transduction;K12126//phytochrome-interacting factor 3+ko04712//Circadian rhythm - plant+ko04075//Plant hormone signal transduction;K12126//phytochrome-interacting factor 3+ko04712//Circadian rhythm - plant+ko04…	GO:0005634//nucleus;GO:0046983//protein dimerization activity	http://plntfdb.bio.uni-potsdam.de/v3.0/fam_mem.php?family_id=bHLH	0.996451	0.0919315	0.916578	0.997827	-1.13342	0.281671
TRINITY_DN13263_c0_g2_i1-A1	K13832//3-dehydroquinate dehydratase / shikimate dehydrogenase [EC:4.2.1.10 1.1.1.25]+ko00999//Biosynthesis of various plant secondary metabolites+ko01230//Biosynthesis of amino acids+ko01100//Metabolic pathways+ko01110//Biosynthesis of secondary metabolites+ko00400//Phenylalanine, tyrosine and tryptophan biosynthesis;K08852//serine/threonine-protein kinase/endoribonuclease IRE1 [EC:2.7.11.1 3.1.…	GO:0003677//DNA binding;GO:0046872//metal ion binding;GO:0003729//mRNA binding	http://plntfdb.bio.uni-potsdam.de/v3.0/fam_mem.php?family_id=C3H	0.931736	-0.0911966	0.504684	0.997827	-0.0693544	0.654648
TRINITY_DN13305_c0_g1_i1-A1	K05765//cofilin;K05765//cofilin;K05765//cofilin;K16189//phytochrome-interacting factor 4+ko04075//Plant hormone signal transduction;K12126//phytochrome-interacting factor 3+ko04712//Circadian rhythm - plant+ko04075//Plant hormone signal transduction	GO:0046983//protein dimerization activity;GO:0005634//nucleus	http://plntfdb.bio.uni-potsdam.de/v3.0/fam_mem.php?family_id=bHLH	0.998319	-0.0251012	0.969036	0.997827	-1.27983	0.16847
TRINITY_DN13342_c0_g1_i1-A1	K24083//abhydrolase domain-containing protein 13 [EC:3.-.-.-]	GO:0042393//histone binding;GO:0006355//regulation of transcription, DNA-templated;GO:0006355//regulation of transcription, DNA-templated;GO:0046872//metal ion binding;GO:0006355//regulation of transcription, DNA-templated;GO:0006355//regulation of transcription, DNA-templated;GO:0005634//nucleus	http://plntfdb.bio.uni-potsdam.de/v3.0/fam_mem.php?family_id=Alfin-like	0.650949	0.217143	0.183688	0.997827	0.10958	0.491082
TRINITY_DN1338_c0_g1_i1-A1	K09286//EREBP-like factor;K09286//EREBP-like factor;K09286//EREBP-like factor;K09286//EREBP-like factor;K09286//EREBP-like factor	GO:0005634//nucleus;GO:0003677//DNA binding;GO:0003700//DNA-binding transcription factor activity	http://plntfdb.bio.uni-potsdam.de/v3.0/fam_mem.php?family_id=AP2-EREBP	0.998319	-0.0116075	0.981901	0.997827	0.159043	0.697305
TRINITY_DN13442_c0_g2_i1-A1	K23048//RING finger protein unkempt;K23048//RING finger protein unkempt;K23048//RING finger protein unkempt;K23048//RING finger protein unkempt	GO:0046872//metal ion binding	http://plntfdb.bio.uni-potsdam.de/v3.0/fam_mem.php?family_id=C3H	0.970954	0.0722525	0.673848	0.997827	0.100881	0.546173
TRINITY_DN13449_c0_g1_i1-A1	K14491//two-component response regulator ARR-B family+ko04075//Plant hormone signal transduction;K14491//two-component response regulator ARR-B family+ko04075//Plant hormone signal transduction;K14491//two-component response regulator ARR-B family+ko04075//Plant hormone signal transduction;K14491//two-component response regulator ARR-B family+ko04075//Plant hormone signal transduction;K14491//two…	GO:0009736//cytokinin-activated signaling pathway;GO:0000160//phosphorelay signal transduction system;GO:0009736//cytokinin-activated signaling pathway;GO:0009736//cytokinin-activated signaling pathway;GO:0003677//DNA binding;GO:0003700//DNA-binding transcription factor activity;GO:0000160//phosphorelay signal transduction system;GO:0005634//nucleus;GO:0000160//phosphorelay signal transduction sy…	http://plntfdb.bio.uni-potsdam.de/v3.0/fam_mem.php?family_id=ARR-B	0.970835	-0.0795328	0.658707	0.997827	0.149758	0.343752
TRINITY_DN13523_c0_g2_i1-A1	K14491//two-component response regulator ARR-B family+ko04075//Plant hormone signal transduction;K14491//two-component response regulator ARR-B family+ko04075//Plant hormone signal transduction;K14491//two-component response regulator ARR-B family+ko04075//Plant hormone signal transduction	GO:0005634//nucleus;GO:0003700//DNA-binding transcription factor activity;GO:0003677//DNA binding	http://plntfdb.bio.uni-potsdam.de/v3.0/fam_mem.php?family_id=G2-like	0.34944	-0.992647	0.0535862	0.997827	0.451969	0.490999
TRINITY_DN13534_c0_g2_i2-A1	K00521//ferric-chelate reductase [EC:1.16.1.7];K00521//ferric-chelate reductase [EC:1.16.1.7];K17756//long-chain-alcohol oxidase [EC:1.1.3.20];K14016//ubiquitin fusion degradation protein 1+ko04141//Protein processing in endoplasmic reticulum;K14964//Set1/Ash2 histone methyltransferase complex subunit ASH2	GO:0006355//regulation of transcription, DNA-templated;GO:0003677//DNA binding;GO:0006355//regulation of transcription, DNA-templated;GO:0006355//regulation of transcription, DNA-templated;GO:0006355//regulation of transcription, DNA-templated;GO:0016021//integral component of membrane	http://plntfdb.bio.uni-potsdam.de/v3.0/fam_mem.php?family_id=NAC	0.294613	-0.702609	0.0391917	0.997827	-0.579843	0.125251
TRINITY_DN13534_c0_g2_i5-A1	K00521//ferric-chelate reductase [EC:1.16.1.7];K00521//ferric-chelate reductase [EC:1.16.1.7];K17756//long-chain-alcohol oxidase [EC:1.1.3.20];K14016//ubiquitin fusion degradation protein 1+ko04141//Protein processing in endoplasmic reticulum;K14964//Set1/Ash2 histone methyltransferase complex subunit ASH2	GO:0006355//regulation of transcription, DNA-templated;GO:0006355//regulation of transcription, DNA-templated;GO:0006355//regulation of transcription, DNA-templated;GO:0016021//integral component of membrane;GO:0006355//regulation of transcription, DNA-templated;GO:0003677//DNA binding	http://plntfdb.bio.uni-potsdam.de/v3.0/fam_mem.php?family_id=NAC	0.399975	-0.593315	0.0683605	0.0104764	-1.20626	1.68842e-05
TRINITY_DN13629_c0_g1_i1-A1	K15032//mTERF domain-containing protein, mitochondrial;K15032//mTERF domain-containing protein, mitochondrial;K15032//mTERF domain-containing protein, mitochondrial;K15032//mTERF domain-containing protein, mitochondrial;K15032//mTERF domain-containing protein, mitochondrial	GO:0006353//DNA-templated transcription, termination;GO:0006355//regulation of transcription, DNA-templated;GO:0006355//regulation of transcription, DNA-templated;GO:0006355//regulation of transcription, DNA-templated;GO:0003690//double-stranded DNA binding;GO:0006353//DNA-templated transcription, termination;GO:0006355//regulation of transcription, DNA-templated	http://plntfdb.bio.uni-potsdam.de/v3.0/fam_mem.php?family_id=mTERF	0.954616	-0.397051	0.569435	0.997827	0.0689919	0.923817
TRINITY_DN13629_c0_g2_i1-A1	K15032//mTERF domain-containing protein, mitochondrial;K15032//mTERF domain-containing protein, mitochondrial;K15032//mTERF domain-containing protein, mitochondrial;K15032//mTERF domain-containing protein, mitochondrial;K15032//mTERF domain-containing protein, mitochondrial	GO:0006353//DNA-templated transcription, termination;GO:0006355//regulation of transcription, DNA-templated;GO:0006355//regulation of transcription, DNA-templated;GO:0006355//regulation of transcription, DNA-templated;GO:0003690//double-stranded DNA binding;GO:0006355//regulation of transcription, DNA-templated;GO:0006353//DNA-templated transcription, termination	http://plntfdb.bio.uni-potsdam.de/v3.0/fam_mem.php?family_id=mTERF	0.967753	0.171928	0.625112	0.997827	-0.0538403	0.868382
TRINITY_DN13650_c0_g2_i1-A1	K12835//ATP-dependent RNA helicase DDX42 [EC:3.6.4.13]+ko03040//Spliceosome;K13424//WRKY transcription factor 33+ko04016//MAPK signaling pathway - plant+ko04626//Plant-pathogen interaction;K13424//WRKY transcription factor 33+ko04016//MAPK signaling pathway - plant+ko04626//Plant-pathogen interaction;K13424//WRKY transcription factor 33+ko04016//MAPK signaling pathway - plant+ko04626//Plant-patho…	GO:0043565//sequence-specific DNA binding;GO:0003700//DNA-binding transcription factor activity;GO:0005634//nucleus	http://plntfdb.bio.uni-potsdam.de/v3.0/fam_mem.php?family_id=WRKY	0.343017	0.896202	0.0517667	0.997827	0.372979	0.316218
TRINITY_DN13688_c0_g4_i1-A1	K12309//beta-galactosidase [EC:3.2.1.23]+ko00600//Sphingolipid metabolism+ko00604//Glycosphingolipid biosynthesis - ganglio series+ko00531//Glycosaminoglycan degradation+ko00511//Other glycan degradation+ko01100//Metabolic pathways+ko00052//Galactose metabolism;K12309//beta-galactosidase [EC:3.2.1.23]+ko00600//Sphingolipid metabolism+ko00604//Glycosphingolipid biosynthesis - ganglio series+ko0053…	GO:0010447//response to acidic pH;GO:0010044//response to aluminum ion	http://plntfdb.bio.uni-potsdam.de/v3.0/fam_mem.php?family_id=C2H2	0.512224	1.02199	0.110846	0.371447	-2.27925	0.00372126
TRINITY_DN1375_c0_g1_i1-A1	K21444//poly(rC)-binding protein 3/4;K17604//zinc finger SWIM domain-containing protein 3;K17604//zinc finger SWIM domain-containing protein 3;K03884//NADH-ubiquinone oxidoreductase chain 6 [EC:7.1.1.2]+ko01100//Metabolic pathways+ko00190//Oxidative phosphorylation;K03884//NADH-ubiquinone oxidoreductase chain 6 [EC:7.1.1.2]+ko01100//Metabolic pathways+ko00190//Oxidative phosphorylation	GO:0005634//nucleus;GO:0043565//sequence-specific DNA binding;GO:0006355//regulation of transcription, DNA-templated;GO:0006355//regulation of transcription, DNA-templated;GO:0006355//regulation of transcription, DNA-templated;GO:0008270//zinc ion binding;GO:0006355//regulation of transcription, DNA-templated	http://plntfdb.bio.uni-potsdam.de/v3.0/fam_mem.php?family_id=C2C2-GATA	0.694049	0.22648	0.212465	0.997827	0.145137	0.413158
TRINITY_DN13793_c1_g2_i1-A1	K00521//ferric-chelate reductase [EC:1.16.1.7];K00521//ferric-chelate reductase [EC:1.16.1.7];K17756//long-chain-alcohol oxidase [EC:1.1.3.20];K14964//Set1/Ash2 histone methyltransferase complex subunit ASH2	GO:0006355//regulation of transcription, DNA-templated;GO:0006355//regulation of transcription, DNA-templated;GO:0006355//regulation of transcription, DNA-templated;GO:0003677//DNA binding;GO:0006355//regulation of transcription, DNA-templated	http://plntfdb.bio.uni-potsdam.de/v3.0/fam_mem.php?family_id=NAC	0.116676	-0.895282	0.00805723	0.997827	0.211531	0.506005
TRINITY_DN13804_c0_g1_i2-A1	K12135//zinc finger protein CONSTANS+ko04712//Circadian rhythm - plant;K12135//zinc finger protein CONSTANS+ko04712//Circadian rhythm - plant;K12135//zinc finger protein CONSTANS+ko04712//Circadian rhythm - plant;K12135//zinc finger protein CONSTANS+ko04712//Circadian rhythm - plant	GO:0005634//nucleus;GO:0008270//zinc ion binding	http://plntfdb.bio.uni-potsdam.de/v3.0/fam_mem.php?family_id=C2C2-CO-like	0.960286	-0.101841	0.586289	0.997827	-0.0649681	0.753852
TRINITY_DN13804_c0_g3_i1-A1	K12135//zinc finger protein CONSTANS+ko04712//Circadian rhythm - plant	GO:0008270//zinc ion binding;GO:0005634//nucleus	http://plntfdb.bio.uni-potsdam.de/v3.0/fam_mem.php?family_id=C2C2-CO-like	0.999712	-0.000330579	0.998878	0.997827	0.159849	0.508276
TRINITY_DN138_c0_g2_i3-A1	K14826//FK506-binding nuclear protein [EC:5.2.1.8];K14826//FK506-binding nuclear protein [EC:5.2.1.8];K14826//FK506-binding nuclear protein [EC:5.2.1.8];K14826//FK506-binding nuclear protein [EC:5.2.1.8]	GO:0006355//regulation of transcription, DNA-templated;GO:0006355//regulation of transcription, DNA-templated;GO:0006355//regulation of transcription, DNA-templated;GO:0006355//regulation of transcription, DNA-templated	http://plntfdb.bio.uni-potsdam.de/v3.0/fam_mem.php?family_id=GeBP	0.852455	-0.205523	0.367932	0.997827	0.0525772	0.842675
TRINITY_DN138_c0_g2_i5-A1	K14826//FK506-binding nuclear protein [EC:5.2.1.8]	GO:0006355//regulation of transcription, DNA-templated;GO:0006355//regulation of transcription, DNA-templated;GO:0006355//regulation of transcription, DNA-templated;GO:0006355//regulation of transcription, DNA-templated	http://plntfdb.bio.uni-potsdam.de/v3.0/fam_mem.php?family_id=GeBP	0.930842	-0.122661	0.500947	0.997827	0.0934064	0.589164
TRINITY_DN1390_c1_g2_i1-A1	K01051//pectinesterase [EC:3.1.1.11]+ko00040//Pentose and glucuronate interconversions+ko01100//Metabolic pathways	GO:0005634//nucleus	http://plntfdb.bio.uni-potsdam.de/v3.0/fam_mem.php?family_id=Trihelix	0.130887	-0.653888	0.00977056	0.997827	-0.195395	0.434781
TRINITY_DN1392_c0_g1_i1-A1	K16221//transcription factor TCP21 (protein CCA1 HIKING EXPEDITION)+ko04712//Circadian rhythm - plant;K16221//transcription factor TCP21 (protein CCA1 HIKING EXPEDITION)+ko04712//Circadian rhythm - plant;K16221//transcription factor TCP21 (protein CCA1 HIKING EXPEDITION)+ko04712//Circadian rhythm - plant;K16221//transcription factor TCP21 (protein CCA1 HIKING EXPEDITION)+ko04712//Circadian rhythm…	GO:0003700//DNA-binding transcription factor activity	http://plntfdb.bio.uni-potsdam.de/v3.0/fam_mem.php?family_id=TCP	0.0694841	1.031	0.00351733	0.997827	0.489234	0.12219
TRINITY_DN14019_c0_g2_i1-A1	K18878//BHLH transcription factor Upa20+ko04626//Plant-pathogen interaction;K18878//BHLH transcription factor Upa20+ko04626//Plant-pathogen interaction;K18878//BHLH transcription factor Upa20+ko04626//Plant-pathogen interaction;K11253//histone H3;K03263//translation initiation factor 5A	GO:0006355//regulation of transcription, DNA-templated;GO:0046983//protein dimerization activity;GO:0006355//regulation of transcription, DNA-templated;GO:0006355//regulation of transcription, DNA-templated;GO:0006355//regulation of transcription, DNA-templated;GO:0005634//nucleus	http://plntfdb.bio.uni-potsdam.de/v3.0/fam_mem.php?family_id=bHLH	0.864538	-0.144172	0.384686	0.997827	-0.019354	0.882164
TRINITY_DN14020_c0_g1_i1-A1	K12900//serine/arginine-rich splicing factor 10+ko03040//Spliceosome;K12900//serine/arginine-rich splicing factor 10+ko03040//Spliceosome;K09286//EREBP-like factor;K09286//EREBP-like factor;K09286//EREBP-like factor	GO:0005634//nucleus;GO:0009873//ethylene-activated signaling pathway;GO:0009873//ethylene-activated signaling pathway;GO:0009873//ethylene-activated signaling pathway;GO:0009873//ethylene-activated signaling pathway;GO:0009873//ethylene-activated signaling pathway;GO:0003677//DNA binding;GO:0003700//DNA-binding transcription factor activity	http://plntfdb.bio.uni-potsdam.de/v3.0/fam_mem.php?family_id=AP2-EREBP	0.669586	1.37252	0.196082	0.997827	0.988538	0.378598
TRINITY_DN14020_c0_g2_i1-A1	K09286//EREBP-like factor	GO:0003677//DNA binding;GO:0009873//ethylene-activated signaling pathway;GO:0009873//ethylene-activated signaling pathway;GO:0009873//ethylene-activated signaling pathway;GO:0009873//ethylene-activated signaling pathway;GO:0005634//nucleus;GO:0003700//DNA-binding transcription factor activity;GO:0009873//ethylene-activated signaling pathway	http://plntfdb.bio.uni-potsdam.de/v3.0/fam_mem.php?family_id=AP2-EREBP	0.531648	1.32814	0.119553	0.997827	1.03058	0.209198
TRINITY_DN14099_c0_g1_i1-A1	K14826//FK506-binding nuclear protein [EC:5.2.1.8];K14826//FK506-binding nuclear protein [EC:5.2.1.8];K14826//FK506-binding nuclear protein [EC:5.2.1.8];K14826//FK506-binding nuclear protein [EC:5.2.1.8]	GO:0006355//regulation of transcription, DNA-templated;GO:0006355//regulation of transcription, DNA-templated;GO:0006355//regulation of transcription, DNA-templated;GO:0006355//regulation of transcription, DNA-templated	http://plntfdb.bio.uni-potsdam.de/v3.0/fam_mem.php?family_id=GeBP	0.995464	0.0665149	0.912658	0.997827	-0.166096	0.799341
TRINITY_DN14099_c0_g1_i2-A1	K18045//tyrosine-protein phosphatase SIW14 [EC:3.1.3.48]	GO:0006355//regulation of transcription, DNA-templated;GO:0006355//regulation of transcription, DNA-templated;GO:0006355//regulation of transcription, DNA-templated;GO:0006355//regulation of transcription, DNA-templated	http://plntfdb.bio.uni-potsdam.de/v3.0/fam_mem.php?family_id=GeBP	0.996263	0.0635068	0.915951	0.997827	0.178433	0.768998
TRINITY_DN1410_c0_g1_i1-A1	K09286//EREBP-like factor;K09286//EREBP-like factor;K09286//EREBP-like factor;K09286//EREBP-like factor;K09286//EREBP-like factor	GO:0003700//DNA-binding transcription factor activity;GO:0005634//nucleus;GO:0003677//DNA binding	http://plntfdb.bio.uni-potsdam.de/v3.0/fam_mem.php?family_id=AP2-EREBP	0.331026	-1.11656	0.0484154	0.997827	-0.914432	0.117499
TRINITY_DN14127_c0_g1_i4-A1	K18878//BHLH transcription factor Upa20+ko04626//Plant-pathogen interaction;K18878//BHLH transcription factor Upa20+ko04626//Plant-pathogen interaction;K18878//BHLH transcription factor Upa20+ko04626//Plant-pathogen interaction;K11253//histone H3;K03263//translation initiation factor 5A	GO:0006355//regulation of transcription, DNA-templated;GO:0006355//regulation of transcription, DNA-templated;GO:0006355//regulation of transcription, DNA-templated;GO:0046983//protein dimerization activity;GO:0006355//regulation of transcription, DNA-templated;GO:0005634//nucleus	http://plntfdb.bio.uni-potsdam.de/v3.0/fam_mem.php?family_id=bHLH	0.996814	-0.0278959	0.91776	0.997827	-0.364494	0.0994993
TRINITY_DN1413_c0_g2_i1-A1	K21630//GATA-type zinc finger protein 1;K21630//GATA-type zinc finger protein 1;K21630//GATA-type zinc finger protein 1;K21630//GATA-type zinc finger protein 1;K09184//GATA-binding protein, other eukaryote	GO:0008270//zinc ion binding;GO:0006355//regulation of transcription, DNA-templated;GO:0006355//regulation of transcription, DNA-templated;GO:0006355//regulation of transcription, DNA-templated;GO:0043565//sequence-specific DNA binding;GO:0006355//regulation of transcription, DNA-templated	http://plntfdb.bio.uni-potsdam.de/v3.0/fam_mem.php?family_id=C2C2-GATA	0.588303	-0.389793	0.146688	0.997827	-0.0568302	0.821625
TRINITY_DN1413_c0_g3_i1-A1	K21630//GATA-type zinc finger protein 1;K21630//GATA-type zinc finger protein 1;K21630//GATA-type zinc finger protein 1;K21630//GATA-type zinc finger protein 1;K09184//GATA-binding protein, other eukaryote	GO:0006355//regulation of transcription, DNA-templated;GO:0006355//regulation of transcription, DNA-templated;GO:0006355//regulation of transcription, DNA-templated;GO:0006355//regulation of transcription, DNA-templated;GO:0008270//zinc ion binding;GO:0043565//sequence-specific DNA binding	http://plntfdb.bio.uni-potsdam.de/v3.0/fam_mem.php?family_id=C2C2-GATA	0.363619	0.780167	0.0572808	0.997827	0.560109	0.149884
TRINITY_DN14252_c0_g2_i1-A1	K00521//ferric-chelate reductase [EC:1.16.1.7];K00521//ferric-chelate reductase [EC:1.16.1.7];K17756//long-chain-alcohol oxidase [EC:1.1.3.20]	GO:0000976//transcription cis-regulatory region binding;GO:0010047//fruit dehiscence;GO:0005634//nucleus;GO:0045893//positive regulation of transcription, DNA-templated;GO:0045893//positive regulation of transcription, DNA-templated;GO:0006355//regulation of transcription, DNA-templated;GO:0010047//fruit dehiscence;GO:0006355//regulation of transcription, DNA-templated;GO:0010047//fruit dehiscenc…	http://plntfdb.bio.uni-potsdam.de/v3.0/fam_mem.php?family_id=NAC	0.974678	0.116609	0.821522	0.997827	-1.05026	0.171392
TRINITY_DN14252_c0_g3_i1-A1	K00521//ferric-chelate reductase [EC:1.16.1.7];K00521//ferric-chelate reductase [EC:1.16.1.7];K17756//long-chain-alcohol oxidase [EC:1.1.3.20];K16296//serine carboxypeptidase-like clade I [EC:3.4.16.-];K14964//Set1/Ash2 histone methyltransferase complex subunit ASH2	GO:0006355//regulation of transcription, DNA-templated;GO:0003677//DNA binding;GO:0006355//regulation of transcription, DNA-templated;GO:0010047//fruit dehiscence;GO:0000976//transcription cis-regulatory region binding;GO:0045893//positive regulation of transcription, DNA-templated;GO:0045893//positive regulation of transcription, DNA-templated;GO:0045893//positive regulation of transcription, DN…	http://plntfdb.bio.uni-potsdam.de/v3.0/fam_mem.php?family_id=NAC	0.0360629	-1.75471	0.00122634	0.997827	0.109929	0.850125
TRINITY_DN14253_c0_g1_i1-A1	K21776//protein lin-54;K21776//protein lin-54;K21776//protein lin-54;K21776//protein lin-54	GO:0005634//nucleus	http://plntfdb.bio.uni-potsdam.de/v3.0/fam_mem.php?family_id=CPP	0.82797	0.236267	0.338296	0.997827	0.210686	0.381471
TRINITY_DN14275_c0_g1_i6-A1	K12309//beta-galactosidase [EC:3.2.1.23]+ko00600//Sphingolipid metabolism+ko00604//Glycosphingolipid biosynthesis - ganglio series+ko00531//Glycosaminoglycan degradation+ko00511//Other glycan degradation+ko01100//Metabolic pathways+ko00052//Galactose metabolism;K12309//beta-galactosidase [EC:3.2.1.23]+ko00600//Sphingolipid metabolism+ko00604//Glycosphingolipid biosynthesis - ganglio series+ko0053…	GO:0046872//metal ion binding	http://plntfdb.bio.uni-potsdam.de/v3.0/fam_mem.php?family_id=C2H2	0.470219	0.353784	0.0935745	0.997827	0.36221	0.0339751
TRINITY_DN14275_c0_g1_i7-A1	K12309//beta-galactosidase [EC:3.2.1.23]+ko00600//Sphingolipid metabolism+ko00604//Glycosphingolipid biosynthesis - ganglio series+ko00531//Glycosaminoglycan degradation+ko00511//Other glycan degradation+ko01100//Metabolic pathways+ko00052//Galactose metabolism;K12309//beta-galactosidase [EC:3.2.1.23]+ko00600//Sphingolipid metabolism+ko00604//Glycosphingolipid biosynthesis - ganglio series+ko0053…	GO:0046872//metal ion binding	http://plntfdb.bio.uni-potsdam.de/v3.0/fam_mem.php?family_id=C2H2	0.317406	-0.514826	0.044612	0.997827	-0.0178172	0.958014
TRINITY_DN142_c2_g1_i1-A1	K09419//heat shock transcription factor, other eukaryote;K09419//heat shock transcription factor, other eukaryote;K09419//heat shock transcription factor, other eukaryote;K09419//heat shock transcription factor, other eukaryote;K09419//heat shock transcription factor, other eukaryote	GO:0003700//DNA-binding transcription factor activity;GO:0043565//sequence-specific DNA binding;GO:0005634//nucleus	http://plntfdb.bio.uni-potsdam.de/v3.0/fam_mem.php?family_id=HSF	0.0088961	1.45437	0.000150109	0.997827	0.770043	0.0474034
TRINITY_DN14351_c0_g1_i1-A1	K13832//3-dehydroquinate dehydratase / shikimate dehydrogenase [EC:4.2.1.10 1.1.1.25]+ko00999//Biosynthesis of various plant secondary metabolites+ko01230//Biosynthesis of amino acids+ko01100//Metabolic pathways+ko01110//Biosynthesis of secondary metabolites+ko00400//Phenylalanine, tyrosine and tryptophan biosynthesis	GO:0003677//DNA binding;GO:0046872//metal ion binding	http://plntfdb.bio.uni-potsdam.de/v3.0/fam_mem.php?family_id=C3H	0.969345	-0.121865	0.640882	0.99977	-0.000820603	0.997625
TRINITY_DN1437_c0_g1_i1-A1	K09422//transcription factor MYB, plant;K09422//transcription factor MYB, plant;K09422//transcription factor MYB, plant;K09422//transcription factor MYB, plant;K09422//transcription factor MYB, plant	GO:0005634//nucleus;GO:0016021//integral component of membrane	http://plntfdb.bio.uni-potsdam.de/v3.0/fam_mem.php?family_id=MYB	0.349978	0.7509	0.0537667	0.997827	0.363419	0.328949
TRINITY_DN14432_c0_g1_i1-A1	K12580//CCR4-NOT transcription complex subunit 3+ko03018//RNA degradation;K14491//two-component response regulator ARR-B family+ko04075//Plant hormone signal transduction;K14491//two-component response regulator ARR-B family+ko04075//Plant hormone signal transduction;K14491//two-component response regulator ARR-B family+ko04075//Plant hormone signal transduction	GO:0003677//DNA binding;GO:0005634//nucleus;GO:0003700//DNA-binding transcription factor activity	http://plntfdb.bio.uni-potsdam.de/v3.0/fam_mem.php?family_id=G2-like	0.906375	-0.26786	0.455355	0.997827	0.0556795	0.886944
TRINITY_DN14462_c0_g1_i1-A1	K17604//zinc finger SWIM domain-containing protein 3;K17604//zinc finger SWIM domain-containing protein 3;K17604//zinc finger SWIM domain-containing protein 3;K17604//zinc finger SWIM domain-containing protein 3;K17604//zinc finger SWIM domain-containing protein 3	GO:0006355//regulation of transcription, DNA-templated;GO:0006355//regulation of transcription, DNA-templated;GO:0005634//nucleus;GO:0006355//regulation of transcription, DNA-templated;GO:0006355//regulation of transcription, DNA-templated;GO:0016021//integral component of membrane;GO:0008270//zinc ion binding	http://plntfdb.bio.uni-potsdam.de/v3.0/fam_mem.php?family_id=FAR1	0.998319	0.0747775	0.950504	0.998232	-0.0347625	0.979401
TRINITY_DN1461_c0_g1_i1-A1	K11253//histone H3;K18878//BHLH transcription factor Upa20+ko04626//Plant-pathogen interaction;K16189//phytochrome-interacting factor 4+ko04075//Plant hormone signal transduction;K18878//BHLH transcription factor Upa20+ko04626//Plant-pathogen interaction	GO:0046983//protein dimerization activity;GO:0005634//nucleus	http://plntfdb.bio.uni-potsdam.de/v3.0/fam_mem.php?family_id=bHLH	0.768635	-0.242759	0.273328	0.997827	-0.483875	0.0394092
TRINITY_DN1461_c0_g1_i2-A1	K11253//histone H3;K18878//BHLH transcription factor Upa20+ko04626//Plant-pathogen interaction;K16189//phytochrome-interacting factor 4+ko04075//Plant hormone signal transduction;K12126//phytochrome-interacting factor 3+ko04712//Circadian rhythm - plant+ko04075//Plant hormone signal transduction	GO:0046983//protein dimerization activity;GO:0005634//nucleus	http://plntfdb.bio.uni-potsdam.de/v3.0/fam_mem.php?family_id=bHLH	0.938619	-0.231637	0.532081	0.997827	-0.472278	0.155575
TRINITY_DN14621_c0_g3_i1-A1	K09264//MADS-box transcription factor, plant;K09264//MADS-box transcription factor, plant;K09264//MADS-box transcription factor, plant;K09264//MADS-box transcription factor, plant;K09264//MADS-box transcription factor, plant	GO:0046983//protein dimerization activity;GO:0045944//positive regulation of transcription by RNA polymerase II;GO:0000977//RNA polymerase II transcription regulatory region sequence-specific DNA binding;GO:0045944//positive regulation of transcription by RNA polymerase II;GO:0045944//positive regulation of transcription by RNA polymerase II;GO:0003700//DNA-binding transcription factor activity;G…	http://plntfdb.bio.uni-potsdam.de/v3.0/fam_mem.php?family_id=MADS	0.778714	0.773395	0.283565	0.541684	-2.51597	0.00760801
TRINITY_DN14627_c0_g1_i2-A1	K09264//MADS-box transcription factor, plant;K09264//MADS-box transcription factor, plant;K09264//MADS-box transcription factor, plant;K09264//MADS-box transcription factor, plant;K09264//MADS-box transcription factor, plant	GO:0046983//protein dimerization activity;GO:0045944//positive regulation of transcription by RNA polymerase II;GO:0005634//nucleus;GO:0003700//DNA-binding transcription factor activity;GO:0045944//positive regulation of transcription by RNA polymerase II;GO:0045944//positive regulation of transcription by RNA polymerase II;GO:0000977//RNA polymerase II transcription regulatory region sequence-sp…	http://plntfdb.bio.uni-potsdam.de/v3.0/fam_mem.php?family_id=MADS	0.976253	-0.11481	0.839431	0.997827	0.807008	0.105937
TRINITY_DN14677_c0_g1_i1-A1	K17604//zinc finger SWIM domain-containing protein 3;K17604//zinc finger SWIM domain-containing protein 3;K17604//zinc finger SWIM domain-containing protein 3;K17604//zinc finger SWIM domain-containing protein 3;K17604//zinc finger SWIM domain-containing protein 3	GO:0008270//zinc ion binding;GO:0006355//regulation of transcription, DNA-templated;GO:0005634//nucleus;GO:0006355//regulation of transcription, DNA-templated;GO:0006355//regulation of transcription, DNA-templated;GO:0006355//regulation of transcription, DNA-templated	http://plntfdb.bio.uni-potsdam.de/v3.0/fam_mem.php?family_id=FAR1	0.998319	-0.0100229	0.969036	0.997827	0.0695569	0.753912
TRINITY_DN14677_c0_g1_i2-A1	K17604//zinc finger SWIM domain-containing protein 3;K17604//zinc finger SWIM domain-containing protein 3;K17604//zinc finger SWIM domain-containing protein 3;K17604//zinc finger SWIM domain-containing protein 3;K17604//zinc finger SWIM domain-containing protein 3	GO:0006355//regulation of transcription, DNA-templated;GO:0008270//zinc ion binding;GO:0006355//regulation of transcription, DNA-templated;GO:0006355//regulation of transcription, DNA-templated;GO:0006355//regulation of transcription, DNA-templated;GO:0005634//nucleus	http://plntfdb.bio.uni-potsdam.de/v3.0/fam_mem.php?family_id=FAR1	0.687853	-0.545148	0.207924	0.997827	-0.771617	0.0763985
TRINITY_DN14724_c0_g1_i1-A1	K13963//serpin B;K17604//zinc finger SWIM domain-containing protein 3;K17604//zinc finger SWIM domain-containing protein 3;K17604//zinc finger SWIM domain-containing protein 3;K17604//zinc finger SWIM domain-containing protein 3	GO:0006355//regulation of transcription, DNA-templated;GO:0006355//regulation of transcription, DNA-templated;GO:0006355//regulation of transcription, DNA-templated;GO:0006355//regulation of transcription, DNA-templated;GO:0008270//zinc ion binding;GO:0005634//nucleus	http://plntfdb.bio.uni-potsdam.de/v3.0/fam_mem.php?family_id=FAR1	0.930842	0.117409	0.501705	0.997827	0.104575	0.492744
TRINITY_DN14770_c0_g1_i1-A1	K12309//beta-galactosidase [EC:3.2.1.23]+ko00600//Sphingolipid metabolism+ko00604//Glycosphingolipid biosynthesis - ganglio series+ko00531//Glycosaminoglycan degradation+ko00511//Other glycan degradation+ko01100//Metabolic pathways+ko00052//Galactose metabolism;K12309//beta-galactosidase [EC:3.2.1.23]+ko00600//Sphingolipid metabolism+ko00604//Glycosphingolipid biosynthesis - ganglio series+ko0053…	GO:0003700//DNA-binding transcription factor activity;GO:0005634//nucleus	http://plntfdb.bio.uni-potsdam.de/v3.0/fam_mem.php?family_id=C2H2	0.5686	-0.462282	0.136354	0.352315	-1.08946	0.00318674
TRINITY_DN14792_c0_g1_i1-A1	K00521//ferric-chelate reductase [EC:1.16.1.7];K00521//ferric-chelate reductase [EC:1.16.1.7];K17756//long-chain-alcohol oxidase [EC:1.1.3.20];K14964//Set1/Ash2 histone methyltransferase complex subunit ASH2	GO:0006355//regulation of transcription, DNA-templated;GO:0006355//regulation of transcription, DNA-templated;GO:0003677//DNA binding;GO:0006355//regulation of transcription, DNA-templated;GO:0006355//regulation of transcription, DNA-templated	http://plntfdb.bio.uni-potsdam.de/v3.0/fam_mem.php?family_id=NAC	0.699461	-0.438054	0.216256	0.997827	0.300003	0.364192
TRINITY_DN14846_c0_g1_i1-A1	K14491//two-component response regulator ARR-B family+ko04075//Plant hormone signal transduction;K22218//protein-tyrosine sulfotransferase [EC:2.8.2.20];K14491//two-component response regulator ARR-B family+ko04075//Plant hormone signal transduction;K14491//two-component response regulator ARR-B family+ko04075//Plant hormone signal transduction	GO:0010158//abaxial cell fate specification;GO:0006355//regulation of transcription, DNA-templated;GO:0010158//abaxial cell fate specification;GO:0005634//nucleus;GO:0006355//regulation of transcription, DNA-templated;GO:0006355//regulation of transcription, DNA-templated;GO:0000976//transcription cis-regulatory region binding;GO:0006355//regulation of transcription, DNA-templated	http://plntfdb.bio.uni-potsdam.de/v3.0/fam_mem.php?family_id=G2-like	0.970835	-1.8193	0.651976
TRINITY_DN1489_c0_g1_i1-A1	K16222//Dof zinc finger protein DOF5.5+ko04712//Circadian rhythm - plant;K16222//Dof zinc finger protein DOF5.5+ko04712//Circadian rhythm - plant;K16222//Dof zinc finger protein DOF5.5+ko04712//Circadian rhythm - plant;K16222//Dof zinc finger protein DOF5.5+ko04712//Circadian rhythm - plant	GO:0005634//nucleus;GO:0006355//regulation of transcription, DNA-templated;GO:0006355//regulation of transcription, DNA-templated;GO:0006355//regulation of transcription, DNA-templated;GO:0006355//regulation of transcription, DNA-templated;GO:0003677//DNA binding	http://plntfdb.bio.uni-potsdam.de/v3.0/fam_mem.php?family_id=C2C2-Dof	0.0717905	-0.476995	0.00371367	0.997827	-0.0980611	0.587524
TRINITY_DN14941_c0_g1_i1-A1	K18753//butyrate response factor;K18753//butyrate response factor;K18753//butyrate response factor;K18753//butyrate response factor;K18753//butyrate response factor	GO:0046872//metal ion binding;GO:0003677//DNA binding	http://plntfdb.bio.uni-potsdam.de/v3.0/fam_mem.php?family_id=C3H	0.897834	-0.123278	0.440946	0.998927	-0.00189869	0.989716
TRINITY_DN15086_c0_g1_i1-A1	K01177//beta-amylase [EC:3.2.1.2]+ko01100//Metabolic pathways+ko00500//Starch and sucrose metabolism+ko01110//Biosynthesis of secondary metabolites;K01177//beta-amylase [EC:3.2.1.2]+ko01100//Metabolic pathways+ko00500//Starch and sucrose metabolism+ko01110//Biosynthesis of secondary metabolites;K01177//beta-amylase [EC:3.2.1.2]+ko01100//Metabolic pathways+ko00500//Starch and sucrose metabolism+ko…	GO:0102229//amylopectin maltohydrolase activity;GO:0000272//polysaccharide catabolic process;GO:0016161//beta-amylase activity	http://plntfdb.bio.uni-potsdam.de/v3.0/fam_mem.php?family_id=BES1	0.987684	0.0205158	0.886062	0.997827	-0.0353116	0.807485
TRINITY_DN1510_c4_g1_i1-A1	K18834//WRKY transcription factor 1+ko04626//Plant-pathogen interaction;K18834//WRKY transcription factor 1+ko04626//Plant-pathogen interaction;K18834//WRKY transcription factor 1+ko04626//Plant-pathogen interaction;K18834//WRKY transcription factor 1+ko04626//Plant-pathogen interaction;K18834//WRKY transcription factor 1+ko04626//Plant-pathogen interaction	GO:0005634//nucleus;GO:0043565//sequence-specific DNA binding;GO:0003700//DNA-binding transcription factor activity	http://plntfdb.bio.uni-potsdam.de/v3.0/fam_mem.php?family_id=WRKY	0.879041	-0.123538	0.406077	0.997827	0.0378639	0.814411
TRINITY_DN15145_c0_g1_i1-A1	K13415//protein brassinosteroid insensitive 1 [EC:2.7.10.1 2.7.11.1]+ko04075//Plant hormone signal transduction	GO:0005634//nucleus;GO:0046872//metal ion binding;GO:0003677//DNA binding	http://plntfdb.bio.uni-potsdam.de/v3.0/fam_mem.php?family_id=SBP	0.0202582	-1.85171	0.000516888	0.9986	0.00826555	0.987099
TRINITY_DN15147_c0_g2_i1-A1	K09422//transcription factor MYB, plant;K09422//transcription factor MYB, plant;K09422//transcription factor MYB, plant;K09422//transcription factor MYB, plant;K09422//transcription factor MYB, plant	GO:0009416//response to light stimulus;GO:1900386//positive regulation of flavonol biosynthetic process;GO:1900386//positive regulation of flavonol biosynthetic process;GO:0045893//positive regulation of transcription, DNA-templated;GO:0009723//response to ethylene;GO:0003700//DNA-binding transcription factor activity;GO:0010224//response to UV-B;GO:0045893//positive regulation of transcription, …	http://plntfdb.bio.uni-potsdam.de/v3.0/fam_mem.php?family_id=MYB	0.921317	-0.787295	0.482099	0.997827	1.42389	0.23571
TRINITY_DN1515_c1_g2_i1-A1	K24083//abhydrolase domain-containing protein 13 [EC:3.-.-.-]	GO:0006355//regulation of transcription, DNA-templated;GO:0046872//metal ion binding;GO:0042393//histone binding;GO:0006355//regulation of transcription, DNA-templated;GO:0006355//regulation of transcription, DNA-templated;GO:0006355//regulation of transcription, DNA-templated;GO:0005634//nucleus	http://plntfdb.bio.uni-potsdam.de/v3.0/fam_mem.php?family_id=Alfin-like	0.472103	0.290651	0.0943921	0.997827	0.181383	0.330548
TRINITY_DN1518_c0_g1_i1-A1	K00784//ribonuclease Z [EC:3.1.26.11];K05909//laccase [EC:1.10.3.2];K15397//3-ketoacyl-CoA synthase [EC:2.3.1.199]+ko04626//Plant-pathogen interaction+ko01100//Metabolic pathways+ko01110//Biosynthesis of secondary metabolites+ko00062//Fatty acid elongation;K12133//MYB-related transcription factor LHY+ko04712//Circadian rhythm - plant	GO:0003677//DNA binding;GO:0005634//nucleus	http://plntfdb.bio.uni-potsdam.de/v3.0/fam_mem.php?family_id=MYB	0.615026	0.320151	0.162186	0.997827	-0.175268	0.434685
TRINITY_DN1529_c1_g1_i1-A1	K09184//GATA-binding protein, other eukaryote;K09184//GATA-binding protein, other eukaryote;K09184//GATA-binding protein, other eukaryote;K09184//GATA-binding protein, other eukaryote;K09184//GATA-binding protein, other eukaryote	GO:0043565//sequence-specific DNA binding;GO:0008270//zinc ion binding;GO:0006355//regulation of transcription, DNA-templated;GO:0006355//regulation of transcription, DNA-templated;GO:0006355//regulation of transcription, DNA-templated;GO:0006355//regulation of transcription, DNA-templated	http://plntfdb.bio.uni-potsdam.de/v3.0/fam_mem.php?family_id=C2C2-GATA	0.113551	-0.543892	0.00770075	0.997827	-0.253491	0.257236
TRINITY_DN1529_c1_g2_i1-A1	K09184//GATA-binding protein, other eukaryote;K09184//GATA-binding protein, other eukaryote;K09184//GATA-binding protein, other eukaryote;K00020//3-hydroxyisobutyrate dehydrogenase [EC:1.1.1.31]+ko00280//Valine, leucine and isoleucine degradation+ko01100//Metabolic pathways;K21630//GATA-type zinc finger protein 1	GO:0008270//zinc ion binding;GO:0006355//regulation of transcription, DNA-templated;GO:0006355//regulation of transcription, DNA-templated;GO:0006355//regulation of transcription, DNA-templated;GO:0043565//sequence-specific DNA binding;GO:0006355//regulation of transcription, DNA-templated	http://plntfdb.bio.uni-potsdam.de/v3.0/fam_mem.php?family_id=C2C2-GATA	0.258989	-0.841308	0.0311587	0.997827	0.0789547	0.808839
TRINITY_DN15323_c0_g1_i1-A1	K13424//WRKY transcription factor 33+ko04016//MAPK signaling pathway - plant+ko04626//Plant-pathogen interaction;K13424//WRKY transcription factor 33+ko04016//MAPK signaling pathway - plant+ko04626//Plant-pathogen interaction;K13424//WRKY transcription factor 33+ko04016//MAPK signaling pathway - plant+ko04626//Plant-pathogen interaction;K13424//WRKY transcription factor 33+ko04016//MAPK signaling…	GO:0005634//nucleus;GO:0003700//DNA-binding transcription factor activity;GO:0043565//sequence-specific DNA binding	http://plntfdb.bio.uni-potsdam.de/v3.0/fam_mem.php?family_id=WRKY	0.819952	0.170249	0.329161	0.997827	-0.00986515	0.955335
TRINITY_DN15323_c0_g1_i2-A1	K13424//WRKY transcription factor 33+ko04016//MAPK signaling pathway - plant+ko04626//Plant-pathogen interaction;K13424//WRKY transcription factor 33+ko04016//MAPK signaling pathway - plant+ko04626//Plant-pathogen interaction;K13424//WRKY transcription factor 33+ko04016//MAPK signaling pathway - plant+ko04626//Plant-pathogen interaction;K13424//WRKY transcription factor 33+ko04016//MAPK signaling…	GO:0005634//nucleus;GO:0003700//DNA-binding transcription factor activity;GO:0043565//sequence-specific DNA binding	http://plntfdb.bio.uni-potsdam.de/v3.0/fam_mem.php?family_id=WRKY	0.976017	0.0596083	0.836963	0.997827	0.0520576	0.817104
TRINITY_DN1535_c5_g1_i3-A1	K09286//EREBP-like factor;K09286//EREBP-like factor;K09286//EREBP-like factor;K09286//EREBP-like factor;K09286//EREBP-like factor	GO:0005634//nucleus;GO:0003700//DNA-binding transcription factor activity;GO:0003677//DNA binding	http://plntfdb.bio.uni-potsdam.de/v3.0/fam_mem.php?family_id=AP2-EREBP	0.05331	-0.90885	0.00226318	0.997827	-0.103895	0.735924
TRINITY_DN15436_c0_g1_i1-A1	K01090//protein phosphatase [EC:3.1.3.16];K01090//protein phosphatase [EC:3.1.3.16];K01090//protein phosphatase [EC:3.1.3.16];K01090//protein phosphatase [EC:3.1.3.16];K01090//protein phosphatase [EC:3.1.3.16]	GO:0046872//metal ion binding;GO:0016021//integral component of membrane	http://plntfdb.bio.uni-potsdam.de/v3.0/fam_mem.php?family_id=FHA	0.852455	0.160769	0.368005	0.997827	0.170934	0.32484
TRINITY_DN15448_c0_g1_i1-A1	K11649//SWI/SNF related-matrix-associated actin-dependent regulator of chromatin subfamily C;K11649//SWI/SNF related-matrix-associated actin-dependent regulator of chromatin subfamily C;K11649//SWI/SNF related-matrix-associated actin-dependent regulator of chromatin subfamily C;K11649//SWI/SNF related-matrix-associated actin-dependent regulator of chromatin subfamily C;K11649//SWI/SNF related-mat…	GO:0005634//nucleus;GO:0008270//zinc ion binding	http://plntfdb.bio.uni-potsdam.de/v3.0/fam_mem.php?family_id=MYB	0.466926	-0.385941	0.0919739	0.997827	-0.15473	0.51161
TRINITY_DN15448_c0_g1_i2-A1	K11649//SWI/SNF related-matrix-associated actin-dependent regulator of chromatin subfamily C;K11649//SWI/SNF related-matrix-associated actin-dependent regulator of chromatin subfamily C;K11649//SWI/SNF related-matrix-associated actin-dependent regulator of chromatin subfamily C;K11649//SWI/SNF related-matrix-associated actin-dependent regulator of chromatin subfamily C;K11649//SWI/SNF related-mat…	GO:0005634//nucleus;GO:0008270//zinc ion binding	http://plntfdb.bio.uni-potsdam.de/v3.0/fam_mem.php?family_id=MYB	0.845098	0.273667	0.358335	0.997827	0.337373	0.235085
TRINITY_DN154_c0_g1_i1-A1	K12836//splicing factor U2AF 35 kDa subunit+ko03040//Spliceosome;K12836//splicing factor U2AF 35 kDa subunit+ko03040//Spliceosome;K12836//splicing factor U2AF 35 kDa subunit+ko03040//Spliceosome;K12836//splicing factor U2AF 35 kDa subunit+ko03040//Spliceosome;K12836//splicing factor U2AF 35 kDa subunit+ko03040//Spliceosome	GO:0089701//U2AF complex;GO:0046872//metal ion binding;GO:0003723//RNA binding;GO:0000398//mRNA splicing, via spliceosome;GO:0000398//mRNA splicing, via spliceosome;GO:0089701//U2AF complex	http://plntfdb.bio.uni-potsdam.de/v3.0/fam_mem.php?family_id=C3H	0.594918	-0.28303	0.15023	0.997827	0.113624	0.607963
TRINITY_DN154_c0_g1_i2-A1	K12836//splicing factor U2AF 35 kDa subunit+ko03040//Spliceosome;K12836//splicing factor U2AF 35 kDa subunit+ko03040//Spliceosome;K12836//splicing factor U2AF 35 kDa subunit+ko03040//Spliceosome;K12836//splicing factor U2AF 35 kDa subunit+ko03040//Spliceosome;K12836//splicing factor U2AF 35 kDa subunit+ko03040//Spliceosome	GO:0000398//mRNA splicing, via spliceosome;GO:0046872//metal ion binding;GO:0089701//U2AF complex;GO:0089701//U2AF complex;GO:0000398//mRNA splicing, via spliceosome;GO:0003723//RNA binding	http://plntfdb.bio.uni-potsdam.de/v3.0/fam_mem.php?family_id=C3H	0.77535	0.330418	0.279849	0.997827	0.085522	0.744607
TRINITY_DN154_c0_g1_i3-A1	K12836//splicing factor U2AF 35 kDa subunit+ko03040//Spliceosome;K12836//splicing factor U2AF 35 kDa subunit+ko03040//Spliceosome;K12836//splicing factor U2AF 35 kDa subunit+ko03040//Spliceosome;K12836//splicing factor U2AF 35 kDa subunit+ko03040//Spliceosome;K12836//splicing factor U2AF 35 kDa subunit+ko03040//Spliceosome	GO:0046872//metal ion binding;GO:0003723//RNA binding;GO:0000398//mRNA splicing, via spliceosome;GO:0000398//mRNA splicing, via spliceosome;GO:0089701//U2AF complex;GO:0089701//U2AF complex	http://plntfdb.bio.uni-potsdam.de/v3.0/fam_mem.php?family_id=C3H	0.974678	-0.0559933	0.719255	0.997827	0.108045	0.37862
TRINITY_DN154_c0_g2_i1-A1	K12836//splicing factor U2AF 35 kDa subunit+ko03040//Spliceosome;K12836//splicing factor U2AF 35 kDa subunit+ko03040//Spliceosome;K12836//splicing factor U2AF 35 kDa subunit+ko03040//Spliceosome;K12836//splicing factor U2AF 35 kDa subunit+ko03040//Spliceosome;K12836//splicing factor U2AF 35 kDa subunit+ko03040//Spliceosome	GO:0089701//U2AF complex;GO:0089701//U2AF complex;GO:0000398//mRNA splicing, via spliceosome;GO:0046872//metal ion binding;GO:0000398//mRNA splicing, via spliceosome;GO:0003723//RNA binding	http://plntfdb.bio.uni-potsdam.de/v3.0/fam_mem.php?family_id=C3H	0.227055	-0.395332	0.0247489	0.997827	-0.0117054	0.959561
TRINITY_DN154_c0_g2_i2-A1	K12836//splicing factor U2AF 35 kDa subunit+ko03040//Spliceosome;K12836//splicing factor U2AF 35 kDa subunit+ko03040//Spliceosome;K12836//splicing factor U2AF 35 kDa subunit+ko03040//Spliceosome;K12836//splicing factor U2AF 35 kDa subunit+ko03040//Spliceosome;K12836//splicing factor U2AF 35 kDa subunit+ko03040//Spliceosome	GO:0003723//RNA binding;GO:0089701//U2AF complex;GO:0000398//mRNA splicing, via spliceosome;GO:0046872//metal ion binding;GO:0089701//U2AF complex;GO:0000398//mRNA splicing, via spliceosome	http://plntfdb.bio.uni-potsdam.de/v3.0/fam_mem.php?family_id=C3H	0.159824	-0.583099	0.0135219	0.997827	-0.316191	0.166771
TRINITY_DN154_c0_g5_i1-A1	K12836//splicing factor U2AF 35 kDa subunit+ko03040//Spliceosome;K12836//splicing factor U2AF 35 kDa subunit+ko03040//Spliceosome;K12836//splicing factor U2AF 35 kDa subunit+ko03040//Spliceosome;K12836//splicing factor U2AF 35 kDa subunit+ko03040//Spliceosome;K12836//splicing factor U2AF 35 kDa subunit+ko03040//Spliceosome	GO:0000398//mRNA splicing, via spliceosome;GO:0046872//metal ion binding;GO:0000398//mRNA splicing, via spliceosome;GO:0089701//U2AF complex;GO:0089701//U2AF complex;GO:0003723//RNA binding	http://plntfdb.bio.uni-potsdam.de/v3.0/fam_mem.php?family_id=C3H	0.0239308	-1.07052	0.000667323	0.997827	-0.686958	0.0391073
TRINITY_DN154_c0_g5_i2-A1	K12836//splicing factor U2AF 35 kDa subunit+ko03040//Spliceosome;K12836//splicing factor U2AF 35 kDa subunit+ko03040//Spliceosome;K12836//splicing factor U2AF 35 kDa subunit+ko03040//Spliceosome;K12836//splicing factor U2AF 35 kDa subunit+ko03040//Spliceosome;K12836//splicing factor U2AF 35 kDa subunit+ko03040//Spliceosome	GO:0000398//mRNA splicing, via spliceosome;GO:0003723//RNA binding;GO:0089701//U2AF complex;GO:0000398//mRNA splicing, via spliceosome;GO:0089701//U2AF complex;GO:0046872//metal ion binding	http://plntfdb.bio.uni-potsdam.de/v3.0/fam_mem.php?family_id=C3H	0.961746	-0.0990111	0.590887	0.997827	-0.0227373	0.914221
TRINITY_DN15557_c0_g2_i1-A1	K21776//protein lin-54;K21776//protein lin-54;K21776//protein lin-54;K21776//protein lin-54;K21776//protein lin-54	GO:0005634//nucleus;GO:0003700//DNA-binding transcription factor activity	http://plntfdb.bio.uni-potsdam.de/v3.0/fam_mem.php?family_id=CPP	0.33162	-0.615877	0.0485882	0.997827	-0.336131	0.41758
TRINITY_DN15571_c0_g1_i1-A1	K00020//3-hydroxyisobutyrate dehydrogenase [EC:1.1.1.31]+ko00280//Valine, leucine and isoleucine degradation+ko01100//Metabolic pathways;K00020//3-hydroxyisobutyrate dehydrogenase [EC:1.1.1.31]+ko00280//Valine, leucine and isoleucine degradation+ko01100//Metabolic pathways;K09184//GATA-binding protein, other eukaryote;K09184//GATA-binding protein, other eukaryote	GO:0045893//positive regulation of transcription, DNA-templated;GO:0045893//positive regulation of transcription, DNA-templated;GO:0045893//positive regulation of transcription, DNA-templated;GO:0045893//positive regulation of transcription, DNA-templated;GO:0005634//nucleus;GO:0008270//zinc ion binding;GO:0043565//sequence-specific DNA binding;GO:0045893//positive regulation of transcription, DN…	http://plntfdb.bio.uni-potsdam.de/v3.0/fam_mem.php?family_id=C2C2-GATA	0.438179	-1.2589	0.0811034	0.997827	-0.658033	0.432616
TRINITY_DN1562_c0_g1_i1-A1	K12126//phytochrome-interacting factor 3+ko04712//Circadian rhythm - plant+ko04075//Plant hormone signal transduction;K12126//phytochrome-interacting factor 3+ko04712//Circadian rhythm - plant+ko04075//Plant hormone signal transduction;K12126//phytochrome-interacting factor 3+ko04712//Circadian rhythm - plant+ko04075//Plant hormone signal transduction;K12126//phytochrome-interacting factor 3+ko04…	GO:0003700//DNA-binding transcription factor activity;GO:0005634//nucleus;GO:0046983//protein dimerization activity	http://plntfdb.bio.uni-potsdam.de/v3.0/fam_mem.php?family_id=bHLH	0.237676	-0.343033	0.0268234	0.997827	0.116392	0.590782
TRINITY_DN1562_c0_g1_i4-A1	K12126//phytochrome-interacting factor 3+ko04712//Circadian rhythm - plant+ko04075//Plant hormone signal transduction;K12126//phytochrome-interacting factor 3+ko04712//Circadian rhythm - plant+ko04075//Plant hormone signal transduction;K12126//phytochrome-interacting factor 3+ko04712//Circadian rhythm - plant+ko04075//Plant hormone signal transduction;K12126//phytochrome-interacting factor 3+ko04…	GO:0005634//nucleus;GO:0046983//protein dimerization activity;GO:0003700//DNA-binding transcription factor activity	http://plntfdb.bio.uni-potsdam.de/v3.0/fam_mem.php?family_id=bHLH	0.998319	0.0168388	0.941715	0.997827	0.0962055	0.50664
TRINITY_DN1562_c0_g2_i1-A1	K13434//pathogenesis-related genes transcriptional activator PTI6+ko04626//Plant-pathogen interaction;K13434//pathogenesis-related genes transcriptional activator PTI6+ko04626//Plant-pathogen interaction;K13434//pathogenesis-related genes transcriptional activator PTI6+ko04626//Plant-pathogen interaction;K13434//pathogenesis-related genes transcriptional activator PTI6+ko04626//Plant-pathogen int…	GO:0003677//DNA binding;GO:0003700//DNA-binding transcription factor activity;GO:0005634//nucleus	http://plntfdb.bio.uni-potsdam.de/v3.0/fam_mem.php?family_id=AP2-EREBP	0.974678	-0.0836942	0.742166	0.997827	0.130965	0.409702
TRINITY_DN15727_c0_g1_i1-A1	K16190//glucuronokinase [EC:2.7.1.43]+ko01250//Biosynthesis of nucleotide sugars+ko00520//Amino sugar and nucleotide sugar metabolism+ko00040//Pentose and glucuronate interconversions+ko01100//Metabolic pathways+ko00053//Ascorbate and aldarate metabolism;K13422//transcription factor MYC2+ko04016//MAPK signaling pathway - plant+ko04075//Plant hormone signal transduction;K13422//transcription facto…	GO:0016740//transferase activity;GO:0046983//protein dimerization activity;GO:0009058//biosynthetic process;GO:0005634//nucleus	http://plntfdb.bio.uni-potsdam.de/v3.0/fam_mem.php?family_id=bHLH	0.153434	-0.930075	0.0126129	0.997827	-0.784508	0.116974
TRINITY_DN1582_c0_g1_i1-A1	K13434//pathogenesis-related genes transcriptional activator PTI6+ko04626//Plant-pathogen interaction;K13434//pathogenesis-related genes transcriptional activator PTI6+ko04626//Plant-pathogen interaction;K13434//pathogenesis-related genes transcriptional activator PTI6+ko04626//Plant-pathogen interaction;K13434//pathogenesis-related genes transcriptional activator PTI6+ko04626//Plant-pathogen int…	GO:0005634//nucleus;GO:0003700//DNA-binding transcription factor activity;GO:0003677//DNA binding	http://plntfdb.bio.uni-potsdam.de/v3.0/fam_mem.php?family_id=AP2-EREBP	0.930392	0.193707	0.500467	0.997827	0.00968356	0.972382
TRINITY_DN15882_c0_g1_i1-A1	K15397//3-ketoacyl-CoA synthase [EC:2.3.1.199]+ko04626//Plant-pathogen interaction+ko01100//Metabolic pathways+ko01110//Biosynthesis of secondary metabolites+ko00062//Fatty acid elongation;K00784//ribonuclease Z [EC:3.1.26.11];K09522//DnaJ homolog subfamily C member 2;K08869//aarF domain-containing kinase	GO:0003700//DNA-binding transcription factor activity;GO:0005634//nucleus	http://plntfdb.bio.uni-potsdam.de/v3.0/fam_mem.php?family_id=MYB	0.884371	-0.510585	0.415805	0.997827	-1.17056	0.126369
TRINITY_DN15882_c0_g3_i1-A1	K15397//3-ketoacyl-CoA synthase [EC:2.3.1.199]+ko04626//Plant-pathogen interaction+ko01100//Metabolic pathways+ko01110//Biosynthesis of secondary metabolites+ko00062//Fatty acid elongation;K00784//ribonuclease Z [EC:3.1.26.11];K09522//DnaJ homolog subfamily C member 2;K08869//aarF domain-containing kinase	GO:0005634//nucleus;GO:0003700//DNA-binding transcription factor activity	http://plntfdb.bio.uni-potsdam.de/v3.0/fam_mem.php?family_id=MYB	0.587716	-0.921856	0.146353	0.997827	-1.28749	0.0694741
TRINITY_DN15918_c0_g1_i1-A1	K15032//mTERF domain-containing protein, mitochondrial;K15032//mTERF domain-containing protein, mitochondrial;K15032//mTERF domain-containing protein, mitochondrial;K15032//mTERF domain-containing protein, mitochondrial;K15032//mTERF domain-containing protein, mitochondrial	GO:0006355//regulation of transcription, DNA-templated;GO:0006353//DNA-templated transcription, termination;GO:0006353//DNA-templated transcription, termination;GO:0003690//double-stranded DNA binding;GO:0006355//regulation of transcription, DNA-templated;GO:0006355//regulation of transcription, DNA-templated;GO:0006355//regulation of transcription, DNA-templated	http://plntfdb.bio.uni-potsdam.de/v3.0/fam_mem.php?family_id=mTERF	0.944418	0.108512	0.5445	0.997827	-0.0739708	0.648763
TRINITY_DN15970_c0_g1_i1-A1	K14491//two-component response regulator ARR-B family+ko04075//Plant hormone signal transduction;K14491//two-component response regulator ARR-B family+ko04075//Plant hormone signal transduction;K14491//two-component response regulator ARR-B family+ko04075//Plant hormone signal transduction;K14491//two-component response regulator ARR-B family+ko04075//Plant hormone signal transduction;K14491//two…	GO:0005634//nucleus;GO:0003700//DNA-binding transcription factor activity;GO:0003677//DNA binding	http://plntfdb.bio.uni-potsdam.de/v3.0/fam_mem.php?family_id=G2-like	0.973991	-0.200741	0.690215	0.997827	-0.433873	0.407733
TRINITY_DN15_c0_g2_i2-A1	K19589//release factor glutamine methyltransferase [EC:2.1.1.297]	GO:0006355//regulation of transcription, DNA-templated;GO:0006355//regulation of transcription, DNA-templated;GO:0006355//regulation of transcription, DNA-templated;GO:0005634//nucleus;GO:0003677//DNA binding;GO:0006355//regulation of transcription, DNA-templated	http://plntfdb.bio.uni-potsdam.de/v3.0/fam_mem.php?family_id=HB	0.947058	-0.111783	0.550051	0.997827	-0.155085	0.512133
TRINITY_DN15_c0_g3_i1-A1	K19589//release factor glutamine methyltransferase [EC:2.1.1.297]	GO:0005634//nucleus;GO:0006355//regulation of transcription, DNA-templated;GO:0006355//regulation of transcription, DNA-templated;GO:0003677//DNA binding;GO:0006355//regulation of transcription, DNA-templated;GO:0006355//regulation of transcription, DNA-templated	http://plntfdb.bio.uni-potsdam.de/v3.0/fam_mem.php?family_id=HB	0.698211	-0.265989	0.215378	0.997827	0.204301	0.260061
TRINITY_DN15_c0_g3_i2-A1	K19589//release factor glutamine methyltransferase [EC:2.1.1.297]	GO:0003677//DNA binding;GO:0006355//regulation of transcription, DNA-templated;GO:0006355//regulation of transcription, DNA-templated;GO:0006355//regulation of transcription, DNA-templated;GO:0005634//nucleus;GO:0006355//regulation of transcription, DNA-templated	http://plntfdb.bio.uni-potsdam.de/v3.0/fam_mem.php?family_id=HB	0.512385	0.290243	0.110904	0.997827	0.0726021	0.663022
TRINITY_DN15_c0_g4_i1-A1	K19589//release factor glutamine methyltransferase [EC:2.1.1.297]	GO:0006355//regulation of transcription, DNA-templated;GO:0003677//DNA binding;GO:0006355//regulation of transcription, DNA-templated;GO:0005634//nucleus;GO:0006355//regulation of transcription, DNA-templated;GO:0006355//regulation of transcription, DNA-templated	http://plntfdb.bio.uni-potsdam.de/v3.0/fam_mem.php?family_id=HB	0.79406	-0.204748	0.301518	0.997827	0.0594961	0.739315
TRINITY_DN16098_c0_g1_i1-A1	K09422//transcription factor MYB, plant;K09422//transcription factor MYB, plant;K09422//transcription factor MYB, plant;K09422//transcription factor MYB, plant	GO:0005634//nucleus	http://plntfdb.bio.uni-potsdam.de/v3.0/fam_mem.php?family_id=MYB	0.498328	-0.74886	0.10562	0.997827	-0.427995	0.415519
TRINITY_DN16111_c0_g1_i1-A1	K15032//mTERF domain-containing protein, mitochondrial;K15032//mTERF domain-containing protein, mitochondrial;K15032//mTERF domain-containing protein, mitochondrial;K15032//mTERF domain-containing protein, mitochondrial;K15032//mTERF domain-containing protein, mitochondrial	GO:0006355//regulation of transcription, DNA-templated;GO:0006355//regulation of transcription, DNA-templated;GO:0006355//regulation of transcription, DNA-templated;GO:0006355//regulation of transcription, DNA-templated;GO:0003690//double-stranded DNA binding;GO:0006353//DNA-templated transcription, termination;GO:0006353//DNA-templated transcription, termination	http://plntfdb.bio.uni-potsdam.de/v3.0/fam_mem.php?family_id=mTERF	0.974678	0.682142	0.736502	0.997827	-0.464013	0.823511
TRINITY_DN16111_c0_g2_i1-A1	K15032//mTERF domain-containing protein, mitochondrial;K15032//mTERF domain-containing protein, mitochondrial;K15032//mTERF domain-containing protein, mitochondrial;K15032//mTERF domain-containing protein, mitochondrial;K15032//mTERF domain-containing protein, mitochondrial	GO:0006355//regulation of transcription, DNA-templated;GO:0006355//regulation of transcription, DNA-templated;GO:0006353//DNA-templated transcription, termination;GO:0006355//regulation of transcription, DNA-templated;GO:0006353//DNA-templated transcription, termination;GO:0006355//regulation of transcription, DNA-templated;GO:0003690//double-stranded DNA binding	http://plntfdb.bio.uni-potsdam.de/v3.0/fam_mem.php?family_id=mTERF	0.568153	-0.729839	0.136113	0.997827	0.338789	0.534924
TRINITY_DN16230_c0_g1_i1-A1	K03164//DNA topoisomerase II [EC:5.6.2.2];K03164//DNA topoisomerase II [EC:5.6.2.2]	GO:0006351//transcription, DNA-templated;GO:0017053//transcription repressor complex;GO:0005634//nucleus;GO:0006351//transcription, DNA-templated	http://plntfdb.bio.uni-potsdam.de/v3.0/fam_mem.php?family_id=MYB	0.963131	0.0852646	0.597413	0.997827	0.0326035	0.838384
TRINITY_DN16230_c0_g1_i2-A1	K03164//DNA topoisomerase II [EC:5.6.2.2];K03164//DNA topoisomerase II [EC:5.6.2.2]	GO:0005634//nucleus;GO:0006351//transcription, DNA-templated;GO:0006351//transcription, DNA-templated;GO:0017053//transcription repressor complex	http://plntfdb.bio.uni-potsdam.de/v3.0/fam_mem.php?family_id=MYB	0.955813	-0.19893	0.574248	0.997827	0.268117	0.464144
TRINITY_DN16272_c0_g1_i1-A1	K14803//protein phosphatase PTC2/3 [EC:3.1.3.16];K14803//protein phosphatase PTC2/3 [EC:3.1.3.16];K14803//protein phosphatase PTC2/3 [EC:3.1.3.16];K14803//protein phosphatase PTC2/3 [EC:3.1.3.16];K14803//protein phosphatase PTC2/3 [EC:3.1.3.16]	GO:0046872//metal ion binding;GO:0003677//DNA binding	http://plntfdb.bio.uni-potsdam.de/v3.0/fam_mem.php?family_id=DBP	0.448073	0.572483	0.0849317	0.997827	0.269468	0.363423
TRINITY_DN1628_c0_g1_i1-A1	K09250//cellular nucleic acid-binding protein;K09250//cellular nucleic acid-binding protein;K09250//cellular nucleic acid-binding protein;K09250//cellular nucleic acid-binding protein;K09250//cellular nucleic acid-binding protein	GO:0003676//nucleic acid binding;GO:0008270//zinc ion binding	http://plntfdb.bio.uni-potsdam.de/v3.0/fam_mem.php?family_id=CSD	0.354961	0.291905	0.0548995	0.997827	0.137489	0.436936
TRINITY_DN1629_c0_g1_i1-A1	K14486//auxin response factor+ko04075//Plant hormone signal transduction;K14486//auxin response factor+ko04075//Plant hormone signal transduction;K14486//auxin response factor+ko04075//Plant hormone signal transduction;K14486//auxin response factor+ko04075//Plant hormone signal transduction;K14486//auxin response factor+ko04075//Plant hormone signal transduction	GO:0006355//regulation of transcription, DNA-templated;GO:0009734//auxin-activated signaling pathway;GO:0006355//regulation of transcription, DNA-templated;GO:0006355//regulation of transcription, DNA-templated;GO:0006355//regulation of transcription, DNA-templated;GO:0003677//DNA binding;GO:0009734//auxin-activated signaling pathway;GO:0009734//auxin-activated signaling pathway;GO:0009734//auxin…	http://plntfdb.bio.uni-potsdam.de/v3.0/fam_mem.php?family_id=ARF	0.543485	-0.414702	0.124874	0.997827	0.044362	0.88707
TRINITY_DN16330_c0_g1_i1-A1	K09391//transcription factor E2F7/8;K09391//transcription factor E2F7/8;K09391//transcription factor E2F7/8;K09391//transcription factor E2F7/8;K09391//transcription factor E2F7/8	GO:0000978//RNA polymerase II cis-regulatory region sequence-specific DNA binding;GO:0006357//regulation of transcription by RNA polymerase II;GO:0006357//regulation of transcription by RNA polymerase II;GO:0005634//nucleus;GO:0006357//regulation of transcription by RNA polymerase II;GO:0006357//regulation of transcription by RNA polymerase II;GO:0005667//transcription regulator complex;GO:000704…	http://plntfdb.bio.uni-potsdam.de/v3.0/fam_mem.php?family_id=E2F-DP	0.974678	-0.352696	0.778394	0.997827	-0.299118	0.836833
TRINITY_DN16330_c0_g2_i1-A1	K09391//transcription factor E2F7/8;K09391//transcription factor E2F7/8;K09391//transcription factor E2F7/8;K09391//transcription factor E2F7/8;K09391//transcription factor E2F7/8	GO:0000978//RNA polymerase II cis-regulatory region sequence-specific DNA binding;GO:0007049//cell cycle;GO:0006357//regulation of transcription by RNA polymerase II;GO:0006357//regulation of transcription by RNA polymerase II;GO:0006357//regulation of transcription by RNA polymerase II;GO:0005667//transcription regulator complex;GO:0005634//nucleus;GO:0006357//regulation of transcription by RNA …	http://plntfdb.bio.uni-potsdam.de/v3.0/fam_mem.php?family_id=E2F-DP	0.974678	-0.215843	0.733262	0.997827	-0.0655425	0.925992
TRINITY_DN16557_c0_g1_i1-A1	K00521//ferric-chelate reductase [EC:1.16.1.7];K00521//ferric-chelate reductase [EC:1.16.1.7];K17756//long-chain-alcohol oxidase [EC:1.1.3.20];K14964//Set1/Ash2 histone methyltransferase complex subunit ASH2;K16296//serine carboxypeptidase-like clade I [EC:3.4.16.-]	GO:0003677//DNA binding;GO:0006355//regulation of transcription, DNA-templated;GO:0006355//regulation of transcription, DNA-templated;GO:0006355//regulation of transcription, DNA-templated;GO:0006355//regulation of transcription, DNA-templated	http://plntfdb.bio.uni-potsdam.de/v3.0/fam_mem.php?family_id=NAC	0.964145	0.180148	0.604919	0.056446	-2.0049	0.000187406
TRINITY_DN16559_c0_g1_i1-A1	K12126//phytochrome-interacting factor 3+ko04712//Circadian rhythm - plant+ko04075//Plant hormone signal transduction;K12126//phytochrome-interacting factor 3+ko04712//Circadian rhythm - plant+ko04075//Plant hormone signal transduction;K16189//phytochrome-interacting factor 4+ko04075//Plant hormone signal transduction;K12126//phytochrome-interacting factor 3+ko04712//Circadian rhythm - plant+ko04…	GO:0006351//transcription, DNA-templated;GO:0005634//nucleus;GO:0003700//DNA-binding transcription factor activity;GO:0006351//transcription, DNA-templated;GO:0046983//protein dimerization activity	http://plntfdb.bio.uni-potsdam.de/v3.0/fam_mem.php?family_id=bHLH	0.921859	0.289763	0.48308	0.997827	0.152985	0.739985
TRINITY_DN16681_c0_g1_i1-A1	K16190//glucuronokinase [EC:2.7.1.43]+ko01250//Biosynthesis of nucleotide sugars+ko00520//Amino sugar and nucleotide sugar metabolism+ko00040//Pentose and glucuronate interconversions+ko01100//Metabolic pathways+ko00053//Ascorbate and aldarate metabolism;K13422//transcription factor MYC2+ko04016//MAPK signaling pathway - plant+ko04075//Plant hormone signal transduction;K13422//transcription facto…	GO:0046983//protein dimerization activity;GO:0005634//nucleus	http://plntfdb.bio.uni-potsdam.de/v3.0/fam_mem.php?family_id=bHLH	0.24614	-0.610729	0.0284648	0.997827	-0.106018	0.719452
TRINITY_DN1668_c0_g1_i3-A1	K12135//zinc finger protein CONSTANS+ko04712//Circadian rhythm - plant;K12135//zinc finger protein CONSTANS+ko04712//Circadian rhythm - plant;K12135//zinc finger protein CONSTANS+ko04712//Circadian rhythm - plant;K12135//zinc finger protein CONSTANS+ko04712//Circadian rhythm - plant;K12135//zinc finger protein CONSTANS+ko04712//Circadian rhythm - plant	GO:0008270//zinc ion binding;GO:0005634//nucleus	http://plntfdb.bio.uni-potsdam.de/v3.0/fam_mem.php?family_id=C2C2-CO-like	0.0433192	-0.839247	0.00166215	0.997827	0.159556	0.560212
TRINITY_DN1671_c0_g1_i4-A1	K09838//zeaxanthin epoxidase [EC:1.14.15.21]+ko00906//Carotenoid biosynthesis+ko01100//Metabolic pathways+ko01110//Biosynthesis of secondary metabolites;K09838//zeaxanthin epoxidase [EC:1.14.15.21]+ko00906//Carotenoid biosynthesis+ko01100//Metabolic pathways+ko01110//Biosynthesis of secondary metabolites;K09838//zeaxanthin epoxidase [EC:1.14.15.21]+ko00906//Carotenoid biosynthesis+ko01100//Metabo…	GO:0016020//membrane;GO:0009507//chloroplast;GO:0009688//abscisic acid biosynthetic process;GO:0071949//FAD binding;GO:0009688//abscisic acid biosynthetic process	http://plntfdb.bio.uni-potsdam.de/v3.0/fam_mem.php?family_id=FHA	0.974678	-0.108013	0.695415	0.997827	-0.184876	0.269111
TRINITY_DN1671_c0_g1_i5-A1	K09838//zeaxanthin epoxidase [EC:1.14.15.21]+ko00906//Carotenoid biosynthesis+ko01100//Metabolic pathways+ko01110//Biosynthesis of secondary metabolites;K09838//zeaxanthin epoxidase [EC:1.14.15.21]+ko00906//Carotenoid biosynthesis+ko01100//Metabolic pathways+ko01110//Biosynthesis of secondary metabolites;K09838//zeaxanthin epoxidase [EC:1.14.15.21]+ko00906//Carotenoid biosynthesis+ko01100//Metabo…	GO:0016020//membrane;GO:0009688//abscisic acid biosynthetic process;GO:0009507//chloroplast;GO:0071949//FAD binding;GO:0009688//abscisic acid biosynthetic process	http://plntfdb.bio.uni-potsdam.de/v3.0/fam_mem.php?family_id=FHA	0.841305	-0.161409	0.353868	0.998172	-0.00523985	0.976885
TRINITY_DN1671_c0_g1_i8-A1	K09838//zeaxanthin epoxidase [EC:1.14.15.21]+ko00906//Carotenoid biosynthesis+ko01100//Metabolic pathways+ko01110//Biosynthesis of secondary metabolites;K09838//zeaxanthin epoxidase [EC:1.14.15.21]+ko00906//Carotenoid biosynthesis+ko01100//Metabolic pathways+ko01110//Biosynthesis of secondary metabolites;K09838//zeaxanthin epoxidase [EC:1.14.15.21]+ko00906//Carotenoid biosynthesis+ko01100//Metabo…	GO:0016020//membrane;GO:0009507//chloroplast;GO:0009688//abscisic acid biosynthetic process;GO:0071949//FAD binding;GO:0009688//abscisic acid biosynthetic process	http://plntfdb.bio.uni-potsdam.de/v3.0/fam_mem.php?family_id=FHA	0.510487	-0.519661	0.110141	0.997827	-0.248134	0.34846
TRINITY_DN16729_c0_g1_i1-A1	K15032//mTERF domain-containing protein, mitochondrial;K15032//mTERF domain-containing protein, mitochondrial;K15032//mTERF domain-containing protein, mitochondrial;K15032//mTERF domain-containing protein, mitochondrial;K15032//mTERF domain-containing protein, mitochondrial	GO:0006355//regulation of transcription, DNA-templated;GO:0016021//integral component of membrane;GO:0006355//regulation of transcription, DNA-templated;GO:0006355//regulation of transcription, DNA-templated;GO:0006353//DNA-templated transcription, termination;GO:0003690//double-stranded DNA binding;GO:0006355//regulation of transcription, DNA-templated;GO:0006353//DNA-templated transcription, te…	http://plntfdb.bio.uni-potsdam.de/v3.0/fam_mem.php?family_id=mTERF	0.979029	0.0449641	0.857024	0.997827	-0.10088	0.539961
TRINITY_DN16729_c0_g1_i3-A1	K15032//mTERF domain-containing protein, mitochondrial;K15032//mTERF domain-containing protein, mitochondrial;K15032//mTERF domain-containing protein, mitochondrial;K15032//mTERF domain-containing protein, mitochondrial;K15032//mTERF domain-containing protein, mitochondrial	GO:0006355//regulation of transcription, DNA-templated;GO:0016021//integral component of membrane;GO:0006355//regulation of transcription, DNA-templated;GO:0006353//DNA-templated transcription, termination;GO:0006355//regulation of transcription, DNA-templated;GO:0006355//regulation of transcription, DNA-templated;GO:0006353//DNA-templated transcription, termination;GO:0003690//double-stranded DN…	http://plntfdb.bio.uni-potsdam.de/v3.0/fam_mem.php?family_id=mTERF	0.451558	-0.564917	0.0863336	0.997827	0.0940996	0.81591
TRINITY_DN16729_c0_g1_i4-A1	K15032//mTERF domain-containing protein, mitochondrial;K15032//mTERF domain-containing protein, mitochondrial;K15032//mTERF domain-containing protein, mitochondrial;K15032//mTERF domain-containing protein, mitochondrial;K15032//mTERF domain-containing protein, mitochondrial	GO:0006355//regulation of transcription, DNA-templated;GO:0006353//DNA-templated transcription, termination;GO:0006355//regulation of transcription, DNA-templated;GO:0006353//DNA-templated transcription, termination;GO:0006355//regulation of transcription, DNA-templated;GO:0006355//regulation of transcription, DNA-templated;GO:0016021//integral component of membrane;GO:0003690//double-stranded DN…	http://plntfdb.bio.uni-potsdam.de/v3.0/fam_mem.php?family_id=mTERF	0.971775	0.0933378	0.683724	0.997827	-0.0553035	0.80256
TRINITY_DN1676_c1_g2_i1-A1	K09422//transcription factor MYB, plant;K09422//transcription factor MYB, plant;K09422//transcription factor MYB, plant;K09422//transcription factor MYB, plant;K09422//transcription factor MYB, plant	GO:0005634//nucleus	http://plntfdb.bio.uni-potsdam.de/v3.0/fam_mem.php?family_id=MYB	0.980946	0.0849524	0.86381	0.997827	-1.51013	0.0440507
TRINITY_DN16776_c0_g3_i2-A1	K09422//transcription factor MYB, plant;K09422//transcription factor MYB, plant;K09422//transcription factor MYB, plant;K09422//transcription factor MYB, plant;K09422//transcription factor MYB, plant	GO:0005634//nucleus	http://plntfdb.bio.uni-potsdam.de/v3.0/fam_mem.php?family_id=MYB	0.646601	0.857205	0.180879	0.997827	0.159841	0.777065
TRINITY_DN16927_c0_g2_i1-A1	K17604//zinc finger SWIM domain-containing protein 3;K17604//zinc finger SWIM domain-containing protein 3;K17604//zinc finger SWIM domain-containing protein 3;K17604//zinc finger SWIM domain-containing protein 3;K17604//zinc finger SWIM domain-containing protein 3	GO:0006355//regulation of transcription, DNA-templated;GO:0006355//regulation of transcription, DNA-templated;GO:0006355//regulation of transcription, DNA-templated;GO:0005634//nucleus;GO:0006355//regulation of transcription, DNA-templated;GO:0008270//zinc ion binding	http://plntfdb.bio.uni-potsdam.de/v3.0/fam_mem.php?family_id=FAR1	0.272179	-0.444628	0.0339491	0.997827	-0.061928	0.767373
TRINITY_DN16929_c0_g1_i1-A1	K22909//zinc finger CCCH domain-containing protein 13;K22909//zinc finger CCCH domain-containing protein 13;K22909//zinc finger CCCH domain-containing protein 13;K22909//zinc finger CCCH domain-containing protein 13;K22909//zinc finger CCCH domain-containing protein 13	GO:0003677//DNA binding;GO:0046872//metal ion binding	http://plntfdb.bio.uni-potsdam.de/v3.0/fam_mem.php?family_id=C3H	0.600634	0.318335	0.153573	0.997827	0.304742	0.143598
TRINITY_DN17055_c0_g1_i2-A1	K14432//ABA responsive element binding factor+ko04075//Plant hormone signal transduction;K14432//ABA responsive element binding factor+ko04075//Plant hormone signal transduction;K14432//ABA responsive element binding factor+ko04075//Plant hormone signal transduction;K14432//ABA responsive element binding factor+ko04075//Plant hormone signal transduction;K14432//ABA responsive element binding fact…	GO:0045893//positive regulation of transcription, DNA-templated;GO:0003700//DNA-binding transcription factor activity;GO:0045893//positive regulation of transcription, DNA-templated;GO:0045893//positive regulation of transcription, DNA-templated;GO:0045893//positive regulation of transcription, DNA-templated;GO:0005634//nucleus;GO:0045893//positive regulation of transcription, DNA-templated	http://plntfdb.bio.uni-potsdam.de/v3.0/fam_mem.php?family_id=bZIP	0.547888	-0.444895	0.12644	0.997827	-0.245038	0.444628
TRINITY_DN17060_c0_g1_i1-A1	K21596//calmodulin-binding transcription activator;K21596//calmodulin-binding transcription activator;K21596//calmodulin-binding transcription activator;K21596//calmodulin-binding transcription activator;K21596//calmodulin-binding transcription activator	GO:0005516//calmodulin binding;GO:0005634//nucleus;GO:0003677//DNA binding	http://plntfdb.bio.uni-potsdam.de/v3.0/fam_mem.php?family_id=TIG	0.982834	-0.0238851	0.870876	0.997827	0.0329609	0.828807
TRINITY_DN17060_c0_g4_i1-A1	K21596//calmodulin-binding transcription activator;K21596//calmodulin-binding transcription activator;K21596//calmodulin-binding transcription activator;K21596//calmodulin-binding transcription activator;K21596//calmodulin-binding transcription activator	GO:0005634//nucleus;GO:0005516//calmodulin binding;GO:0003677//DNA binding	http://plntfdb.bio.uni-potsdam.de/v3.0/fam_mem.php?family_id=TIG	0.89016	-0.188385	0.429673	0.997827	-0.100562	0.683039
TRINITY_DN17065_c0_g2_i1-A1	K13434//pathogenesis-related genes transcriptional activator PTI6+ko04626//Plant-pathogen interaction;K13434//pathogenesis-related genes transcriptional activator PTI6+ko04626//Plant-pathogen interaction;K13434//pathogenesis-related genes transcriptional activator PTI6+ko04626//Plant-pathogen interaction;K13434//pathogenesis-related genes transcriptional activator PTI6+ko04626//Plant-pathogen int…	GO:0003700//DNA-binding transcription factor activity;GO:0005634//nucleus;GO:0003677//DNA binding	http://plntfdb.bio.uni-potsdam.de/v3.0/fam_mem.php?family_id=AP2-EREBP	0.974678	0.0971695	0.756991	0.997827	-0.180539	0.514353
TRINITY_DN17106_c0_g1_i1-A1	K18878//BHLH transcription factor Upa20+ko04626//Plant-pathogen interaction;K18878//BHLH transcription factor Upa20+ko04626//Plant-pathogen interaction;K11253//histone H3;K12126//phytochrome-interacting factor 3+ko04712//Circadian rhythm - plant+ko04075//Plant hormone signal transduction	GO:0046983//protein dimerization activity;GO:0005634//nucleus	http://plntfdb.bio.uni-potsdam.de/v3.0/fam_mem.php?family_id=bHLH	0.9342	-0.304757	0.513804	0.201195	-2.28828	0.00119693
TRINITY_DN17137_c0_g2_i1-A1	K14486//auxin response factor+ko04075//Plant hormone signal transduction;K14486//auxin response factor+ko04075//Plant hormone signal transduction;K14486//auxin response factor+ko04075//Plant hormone signal transduction;K14486//auxin response factor+ko04075//Plant hormone signal transduction;K14486//auxin response factor+ko04075//Plant hormone signal transduction	GO:0006355//regulation of transcription, DNA-templated;GO:0003677//DNA binding;GO:0009734//auxin-activated signaling pathway;GO:0006355//regulation of transcription, DNA-templated;GO:0005634//nucleus;GO:0009734//auxin-activated signaling pathway;GO:0006355//regulation of transcription, DNA-templated;GO:0009734//auxin-activated signaling pathway;GO:0009734//auxin-activated signaling pathway;GO:000…	http://plntfdb.bio.uni-potsdam.de/v3.0/fam_mem.php?family_id=ARF	0.356098	0.861125	0.0553909	0.997827	-0.633874	0.138796
TRINITY_DN17151_c0_g1_i1-A1	K00521//ferric-chelate reductase [EC:1.16.1.7];K00521//ferric-chelate reductase [EC:1.16.1.7];K17756//long-chain-alcohol oxidase [EC:1.1.3.20];K14964//Set1/Ash2 histone methyltransferase complex subunit ASH2;K14016//ubiquitin fusion degradation protein 1+ko04141//Protein processing in endoplasmic reticulum	GO:0006355//regulation of transcription, DNA-templated;GO:0003677//DNA binding;GO:0016021//integral component of membrane;GO:0006355//regulation of transcription, DNA-templated;GO:0006355//regulation of transcription, DNA-templated;GO:0006355//regulation of transcription, DNA-templated	http://plntfdb.bio.uni-potsdam.de/v3.0/fam_mem.php?family_id=NAC	0.403073	0.354816	0.0694806	0.997827	0.294273	0.11203
TRINITY_DN17172_c0_g1_i2-A1	K00521//ferric-chelate reductase [EC:1.16.1.7];K00521//ferric-chelate reductase [EC:1.16.1.7];K17756//long-chain-alcohol oxidase [EC:1.1.3.20];K14964//Set1/Ash2 histone methyltransferase complex subunit ASH2	GO:0006355//regulation of transcription, DNA-templated;GO:0006355//regulation of transcription, DNA-templated;GO:0006355//regulation of transcription, DNA-templated;GO:0003677//DNA binding;GO:0006355//regulation of transcription, DNA-templated	http://plntfdb.bio.uni-potsdam.de/v3.0/fam_mem.php?family_id=NAC	0.872212	0.378205	0.394808	0.56014	0.899677	0.00820994
TRINITY_DN17182_c0_g1_i1-A1	K00521//ferric-chelate reductase [EC:1.16.1.7];K00521//ferric-chelate reductase [EC:1.16.1.7];K17756//long-chain-alcohol oxidase [EC:1.1.3.20]	GO:0003677//DNA binding;GO:0006355//regulation of transcription, DNA-templated;GO:0006355//regulation of transcription, DNA-templated;GO:0006355//regulation of transcription, DNA-templated;GO:0006355//regulation of transcription, DNA-templated	http://plntfdb.bio.uni-potsdam.de/v3.0/fam_mem.php?family_id=NAC	0.976948	0.270992	0.84411	0.997827	-1.17465	0.420455
TRINITY_DN17286_c0_g1_i1-A1	K18753//butyrate response factor;K18753//butyrate response factor;K18753//butyrate response factor;K18753//butyrate response factor;K18753//butyrate response factor	GO:0003677//DNA binding;GO:0046872//metal ion binding	http://plntfdb.bio.uni-potsdam.de/v3.0/fam_mem.php?family_id=C3H	0.974678	1.02214	0.782614	0.997827	-0.834784	0.827468
TRINITY_DN1740_c2_g1_i1-A1	K09286//EREBP-like factor;K09286//EREBP-like factor;K09286//EREBP-like factor;K09286//EREBP-like factor;K09286//EREBP-like factor	GO:0003677//DNA binding;GO:0003700//DNA-binding transcription factor activity;GO:0005634//nucleus	http://plntfdb.bio.uni-potsdam.de/v3.0/fam_mem.php?family_id=AP2-EREBP	0.600634	-0.558017	0.153705	0.868927	-0.952416	0.0229147
TRINITY_DN17460_c0_g2_i1-A1	K21596//calmodulin-binding transcription activator;K21596//calmodulin-binding transcription activator;K21596//calmodulin-binding transcription activator;K21596//calmodulin-binding transcription activator;K21596//calmodulin-binding transcription activator	GO:0005516//calmodulin binding;GO:0005634//nucleus;GO:0003677//DNA binding	http://plntfdb.bio.uni-potsdam.de/v3.0/fam_mem.php?family_id=TIG	0.813442	0.174698	0.321808	0.997827	0.268185	0.0744966
TRINITY_DN17526_c0_g2_i1-A1	K15032//mTERF domain-containing protein, mitochondrial;K15032//mTERF domain-containing protein, mitochondrial;K15032//mTERF domain-containing protein, mitochondrial;K15032//mTERF domain-containing protein, mitochondrial;K15032//mTERF domain-containing protein, mitochondrial	GO:0006353//DNA-templated transcription, termination;GO:0006355//regulation of transcription, DNA-templated;GO:0003690//double-stranded DNA binding;GO:0006355//regulation of transcription, DNA-templated;GO:0006355//regulation of transcription, DNA-templated;GO:0006353//DNA-templated transcription, termination;GO:0006355//regulation of transcription, DNA-templated	http://plntfdb.bio.uni-potsdam.de/v3.0/fam_mem.php?family_id=mTERF	0.920854	-0.211667	0.480946	0.997827	0.152192	0.629145
TRINITY_DN17581_c0_g1_i1-A1	K09264//MADS-box transcription factor, plant;K09264//MADS-box transcription factor, plant;K09264//MADS-box transcription factor, plant;K09264//MADS-box transcription factor, plant;K09264//MADS-box transcription factor, plant	GO:0045944//positive regulation of transcription by RNA polymerase II;GO:0045944//positive regulation of transcription by RNA polymerase II;GO:0003700//DNA-binding transcription factor activity;GO:0045944//positive regulation of transcription by RNA polymerase II;GO:0045944//positive regulation of transcription by RNA polymerase II;GO:0000977//RNA polymerase II transcription regulatory region seq…	http://plntfdb.bio.uni-potsdam.de/v3.0/fam_mem.php?family_id=MADS	0.938542	-0.311757	0.531435	0.997827	-0.779382	0.158312
TRINITY_DN17609_c0_g1_i1-A1	K09422//transcription factor MYB, plant;K09422//transcription factor MYB, plant;K09422//transcription factor MYB, plant;K09422//transcription factor MYB, plant;K09422//transcription factor MYB, plant	GO:0005634//nucleus	http://plntfdb.bio.uni-potsdam.de/v3.0/fam_mem.php?family_id=MYB	0.492308	-1.33288	0.103047	0.997827	-0.970572	0.317832
TRINITY_DN17609_c0_g1_i2-A1	K09422//transcription factor MYB, plant;K09422//transcription factor MYB, plant;K09422//transcription factor MYB, plant;K09422//transcription factor MYB, plant	GO:0005634//nucleus	http://plntfdb.bio.uni-potsdam.de/v3.0/fam_mem.php?family_id=MYB	0.288251	-1.38201	0.0377427	0.997827	-1.15278	0.283356
TRINITY_DN1760_c0_g1_i1-A1	K09419//heat shock transcription factor, other eukaryote;K09419//heat shock transcription factor, other eukaryote;K09419//heat shock transcription factor, other eukaryote;K09419//heat shock transcription factor, other eukaryote;K09419//heat shock transcription factor, other eukaryote	GO:0005634//nucleus;GO:0043565//sequence-specific DNA binding;GO:0003700//DNA-binding transcription factor activity	http://plntfdb.bio.uni-potsdam.de/v3.0/fam_mem.php?family_id=HSF	0.0375335	-0.8884	0.0013087	0.24092	-0.750906	0.00159508
TRINITY_DN1760_c0_g1_i2-A1	K09419//heat shock transcription factor, other eukaryote;K09419//heat shock transcription factor, other eukaryote;K09419//heat shock transcription factor, other eukaryote;K09419//heat shock transcription factor, other eukaryote;K09419//heat shock transcription factor, other eukaryote	GO:0043565//sequence-specific DNA binding;GO:0003700//DNA-binding transcription factor activity;GO:0005634//nucleus	http://plntfdb.bio.uni-potsdam.de/v3.0/fam_mem.php?family_id=HSF	0.836826	-0.603025	0.348095	0.997827	-0.277894	0.702595
TRINITY_DN1760_c0_g1_i3-A1	K09419//heat shock transcription factor, other eukaryote;K09419//heat shock transcription factor, other eukaryote;K09419//heat shock transcription factor, other eukaryote;K09419//heat shock transcription factor, other eukaryote;K09419//heat shock transcription factor, other eukaryote	GO:0005634//nucleus;GO:0043565//sequence-specific DNA binding;GO:0003700//DNA-binding transcription factor activity	http://plntfdb.bio.uni-potsdam.de/v3.0/fam_mem.php?family_id=HSF	0.699242	-1.20021	0.216068	0.997827	-0.513031	0.690983
TRINITY_DN1760_c0_g1_i4-A1	K09419//heat shock transcription factor, other eukaryote;K09419//heat shock transcription factor, other eukaryote;K09419//heat shock transcription factor, other eukaryote;K09419//heat shock transcription factor, other eukaryote;K09419//heat shock transcription factor, other eukaryote	GO:0043565//sequence-specific DNA binding;GO:0003700//DNA-binding transcription factor activity;GO:0005634//nucleus	http://plntfdb.bio.uni-potsdam.de/v3.0/fam_mem.php?family_id=HSF	0.37467	-1.65758	0.06037	0.997827	-2.2972	0.218689
TRINITY_DN1760_c0_g2_i1-A1	K09419//heat shock transcription factor, other eukaryote;K09419//heat shock transcription factor, other eukaryote;K09419//heat shock transcription factor, other eukaryote;K09419//heat shock transcription factor, other eukaryote	GO:0005634//nucleus;GO:0003700//DNA-binding transcription factor activity;GO:0043565//sequence-specific DNA binding	http://plntfdb.bio.uni-potsdam.de/v3.0/fam_mem.php?family_id=HSF	0.182723	-0.898608	0.0169666	0.997827	-0.369752	0.385983
TRINITY_DN1762_c1_g1_i1-A1	K13422//transcription factor MYC2+ko04016//MAPK signaling pathway - plant+ko04075//Plant hormone signal transduction;K13422//transcription factor MYC2+ko04016//MAPK signaling pathway - plant+ko04075//Plant hormone signal transduction;K13422//transcription factor MYC2+ko04016//MAPK signaling pathway - plant+ko04075//Plant hormone signal transduction;K13422//transcription factor MYC2+ko04016//MAPK …	GO:0046983//protein dimerization activity;GO:0005634//nucleus	http://plntfdb.bio.uni-potsdam.de/v3.0/fam_mem.php?family_id=bHLH	0.734441	0.530509	0.243009	0.997827	0.322281	0.417601
TRINITY_DN17668_c0_g1_i1-A1	K09286//EREBP-like factor;K09286//EREBP-like factor;K09286//EREBP-like factor;K09286//EREBP-like factor;K09286//EREBP-like factor	GO:0003700//DNA-binding transcription factor activity;GO:0005634//nucleus;GO:0003677//DNA binding	http://plntfdb.bio.uni-potsdam.de/v3.0/fam_mem.php?family_id=AP2-EREBP	0.537417	-1.19115	0.122215	0.997827	-0.851586	0.407184
TRINITY_DN17794_c0_g2_i1-A1	K15032//mTERF domain-containing protein, mitochondrial;K15032//mTERF domain-containing protein, mitochondrial;K15032//mTERF domain-containing protein, mitochondrial;K15032//mTERF domain-containing protein, mitochondrial;K15032//mTERF domain-containing protein, mitochondrial	GO:0006355//regulation of transcription, DNA-templated;GO:0006355//regulation of transcription, DNA-templated;GO:0003690//double-stranded DNA binding;GO:0006353//DNA-templated transcription, termination;GO:0006353//DNA-templated transcription, termination;GO:0006355//regulation of transcription, DNA-templated;GO:0006355//regulation of transcription, DNA-templated	http://plntfdb.bio.uni-potsdam.de/v3.0/fam_mem.php?family_id=mTERF	0.376172	0.437079	0.0607741	0.997827	0.0736037	0.706245
TRINITY_DN1781_c0_g1_i6-A1	K11430//[histone H3]-lysine27 N-trimethyltransferase EZH2 [EC:2.1.1.356]+ko00310//Lysine degradation+ko01100//Metabolic pathways;K11430//[histone H3]-lysine27 N-trimethyltransferase EZH2 [EC:2.1.1.356]+ko00310//Lysine degradation+ko01100//Metabolic pathways;K11430//[histone H3]-lysine27 N-trimethyltransferase EZH2 [EC:2.1.1.356]+ko00310//Lysine degradation+ko01100//Metabolic pathways;K11430//[his…	GO:0031519//PcG protein complex;GO:0031519//PcG protein complex	http://plntfdb.bio.uni-potsdam.de/v3.0/fam_mem.php?family_id=CPP	0.998319	0.00996436	0.962653	0.997827	-0.0231485	0.875629
TRINITY_DN1790_c0_g1_i1-A1	K09419//heat shock transcription factor, other eukaryote;K09419//heat shock transcription factor, other eukaryote;K09419//heat shock transcription factor, other eukaryote;K09419//heat shock transcription factor, other eukaryote;K09419//heat shock transcription factor, other eukaryote	GO:0003700//DNA-binding transcription factor activity;GO:0016021//integral component of membrane;GO:0043565//sequence-specific DNA binding;GO:0005634//nucleus	http://plntfdb.bio.uni-potsdam.de/v3.0/fam_mem.php?family_id=HSF	0.707191	0.330482	0.222196	0.997827	0.209932	0.435096
TRINITY_DN1790_c1_g2_i1-A1	K09419//heat shock transcription factor, other eukaryote;K09419//heat shock transcription factor, other eukaryote;K09419//heat shock transcription factor, other eukaryote;K09419//heat shock transcription factor, other eukaryote;K09419//heat shock transcription factor, other eukaryote	GO:0005524//ATP binding;GO:0043565//sequence-specific DNA binding;GO:0005634//nucleus;GO:0003700//DNA-binding transcription factor activity;GO:0004672//protein kinase activity	http://plntfdb.bio.uni-potsdam.de/v3.0/fam_mem.php?family_id=HSF	0.487474	0.385069	0.100625	0.997827	0.213755	0.296188
TRINITY_DN1790_c1_g3_i1-A1	K09419//heat shock transcription factor, other eukaryote;K09419//heat shock transcription factor, other eukaryote;K09419//heat shock transcription factor, other eukaryote;K09419//heat shock transcription factor, other eukaryote;K09419//heat shock transcription factor, other eukaryote	GO:0005634//nucleus;GO:0003700//DNA-binding transcription factor activity;GO:0043565//sequence-specific DNA binding	http://plntfdb.bio.uni-potsdam.de/v3.0/fam_mem.php?family_id=HSF	0.998319	0.00933717	0.96586	0.997827	0.0447714	0.844695
TRINITY_DN17936_c0_g1_i1-A1	K13424//WRKY transcription factor 33+ko04016//MAPK signaling pathway - plant+ko04626//Plant-pathogen interaction;K13424//WRKY transcription factor 33+ko04016//MAPK signaling pathway - plant+ko04626//Plant-pathogen interaction;K18835//WRKY transcription factor 2+ko04626//Plant-pathogen interaction;K13424//WRKY transcription factor 33+ko04016//MAPK signaling pathway - plant+ko04626//Plant-pathogen …	GO:0003700//DNA-binding transcription factor activity;GO:0005634//nucleus;GO:0043565//sequence-specific DNA binding	http://plntfdb.bio.uni-potsdam.de/v3.0/fam_mem.php?family_id=WRKY	0.926932	0.476473	0.493745	0.997827	-0.773565	0.250645
TRINITY_DN17958_c0_g2_i1-A1	K09286//EREBP-like factor;K09286//EREBP-like factor;K09286//EREBP-like factor;K09286//EREBP-like factor;K09286//EREBP-like factor	GO:0005634//nucleus;GO:0003700//DNA-binding transcription factor activity;GO:0003677//DNA binding	http://plntfdb.bio.uni-potsdam.de/v3.0/fam_mem.php?family_id=AP2-EREBP	0.0378239	-1.99786	0.00132454	0.997827	-1.22004	0.0933627
TRINITY_DN17974_c0_g1_i2-A1	K13426//WRKY transcription factor 29+ko04016//MAPK signaling pathway - plant+ko04626//Plant-pathogen interaction;K13426//WRKY transcription factor 29+ko04016//MAPK signaling pathway - plant+ko04626//Plant-pathogen interaction;K13426//WRKY transcription factor 29+ko04016//MAPK signaling pathway - plant+ko04626//Plant-pathogen interaction;K13426//WRKY transcription factor 29+ko04016//MAPK signaling…	GO:0005634//nucleus;GO:0003700//DNA-binding transcription factor activity;GO:0043565//sequence-specific DNA binding	http://plntfdb.bio.uni-potsdam.de/v3.0/fam_mem.php?family_id=WRKY	0.905099	0.272743	0.452654	0.407563	-1.08704	0.00441151
TRINITY_DN17985_c0_g1_i1-A1	K05909//laccase [EC:1.10.3.2];K22418//11beta/17beta-hydroxysteroid dehydrogenase [EC:1.1.1.146 1.1.1.-]	GO:0005634//nucleus;GO:0003677//DNA binding	http://plntfdb.bio.uni-potsdam.de/v3.0/fam_mem.php?family_id=MYB	0.998319	-0.0731776	0.931447	0.997827	-0.841388	0.389786
TRINITY_DN17985_c0_g2_i1-A1	K00784//ribonuclease Z [EC:3.1.26.11];K15397//3-ketoacyl-CoA synthase [EC:2.3.1.199]+ko04626//Plant-pathogen interaction+ko01100//Metabolic pathways+ko01110//Biosynthesis of secondary metabolites+ko00062//Fatty acid elongation;K09522//DnaJ homolog subfamily C member 2	GO:0003677//DNA binding;GO:0005634//nucleus	http://plntfdb.bio.uni-potsdam.de/v3.0/fam_mem.php?family_id=MYB	0.998907	0.00727049	0.99277	0.997827	-1.11858	0.321003
TRINITY_DN1798_c2_g1_i1-A1	K16222//Dof zinc finger protein DOF5.5+ko04712//Circadian rhythm - plant;K16222//Dof zinc finger protein DOF5.5+ko04712//Circadian rhythm - plant;K16222//Dof zinc finger protein DOF5.5+ko04712//Circadian rhythm - plant;K16222//Dof zinc finger protein DOF5.5+ko04712//Circadian rhythm - plant;K16222//Dof zinc finger protein DOF5.5+ko04712//Circadian rhythm - plant	GO:0006355//regulation of transcription, DNA-templated;GO:0006355//regulation of transcription, DNA-templated;GO:0006355//regulation of transcription, DNA-templated;GO:0005634//nucleus;GO:0003677//DNA binding;GO:0006355//regulation of transcription, DNA-templated	http://plntfdb.bio.uni-potsdam.de/v3.0/fam_mem.php?family_id=C2C2-Dof	0.494639	-0.535646	0.104132	0.997827	-0.146889	0.624343
TRINITY_DN18043_c0_g2_i2-A1	K09422//transcription factor MYB, plant;K09422//transcription factor MYB, plant;K09422//transcription factor MYB, plant;K09422//transcription factor MYB, plant;K09422//transcription factor MYB, plant	GO:0005634//nucleus	http://plntfdb.bio.uni-potsdam.de/v3.0/fam_mem.php?family_id=MYB	0.838014	-0.294171	0.349606	0.997827	-0.310117	0.275747
TRINITY_DN1805_c0_g1_i1-A1	K09284//AP2-like factor, euAP2 lineage;K09284//AP2-like factor, euAP2 lineage;K09284//AP2-like factor, euAP2 lineage;K09284//AP2-like factor, euAP2 lineage;K09284//AP2-like factor, euAP2 lineage	GO:0005634//nucleus;GO:0003677//DNA binding;GO:0003700//DNA-binding transcription factor activity	http://plntfdb.bio.uni-potsdam.de/v3.0/fam_mem.php?family_id=AP2-EREBP	0.963399	-0.41729	0.598559	0.997827	-0.813856	0.665778
TRINITY_DN1805_c0_g1_i2-A1	K09284//AP2-like factor, euAP2 lineage;K09284//AP2-like factor, euAP2 lineage;K09284//AP2-like factor, euAP2 lineage;K09284//AP2-like factor, euAP2 lineage;K09284//AP2-like factor, euAP2 lineage	GO:0003677//DNA binding;GO:0003700//DNA-binding transcription factor activity;GO:0005634//nucleus	http://plntfdb.bio.uni-potsdam.de/v3.0/fam_mem.php?family_id=AP2-EREBP	0.916606	-0.204399	0.47265	0.997827	-0.631588	0.0523428
TRINITY_DN1805_c0_g1_i4-A1	K09284//AP2-like factor, euAP2 lineage;K09284//AP2-like factor, euAP2 lineage;K09284//AP2-like factor, euAP2 lineage;K09284//AP2-like factor, euAP2 lineage;K09284//AP2-like factor, euAP2 lineage	GO:0003677//DNA binding;GO:0003700//DNA-binding transcription factor activity;GO:0005634//nucleus	http://plntfdb.bio.uni-potsdam.de/v3.0/fam_mem.php?family_id=AP2-EREBP	0.977499	-0.0327938	0.852099	0.997827	-0.0247934	0.872346
TRINITY_DN1805_c0_g1_i5-A1	K09284//AP2-like factor, euAP2 lineage;K09284//AP2-like factor, euAP2 lineage;K09284//AP2-like factor, euAP2 lineage;K09284//AP2-like factor, euAP2 lineage;K09284//AP2-like factor, euAP2 lineage	GO:0005634//nucleus;GO:0003677//DNA binding;GO:0003700//DNA-binding transcription factor activity	http://plntfdb.bio.uni-potsdam.de/v3.0/fam_mem.php?family_id=AP2-EREBP	0.841134	-0.437793	0.353626	0.997827	-0.471278	0.376718
TRINITY_DN1805_c0_g1_i6-A1	K09284//AP2-like factor, euAP2 lineage;K09284//AP2-like factor, euAP2 lineage;K09284//AP2-like factor, euAP2 lineage;K09284//AP2-like factor, euAP2 lineage;K09284//AP2-like factor, euAP2 lineage	GO:0005634//nucleus;GO:0003677//DNA binding;GO:0003700//DNA-binding transcription factor activity	http://plntfdb.bio.uni-potsdam.de/v3.0/fam_mem.php?family_id=AP2-EREBP	0.490053	0.527585	0.101899	0.997827	-0.989031	0.061828
TRINITY_DN180_c1_g1_i1-A1	K18878//BHLH transcription factor Upa20+ko04626//Plant-pathogen interaction;K18878//BHLH transcription factor Upa20+ko04626//Plant-pathogen interaction;K18878//BHLH transcription factor Upa20+ko04626//Plant-pathogen interaction;K11253//histone H3;K03263//translation initiation factor 5A	GO:0006355//regulation of transcription, DNA-templated;GO:0006355//regulation of transcription, DNA-templated;GO:0003700//DNA-binding transcription factor activity;GO:0006355//regulation of transcription, DNA-templated;GO:0046983//protein dimerization activity;GO:0005634//nucleus;GO:0006355//regulation of transcription, DNA-templated	http://plntfdb.bio.uni-potsdam.de/v3.0/fam_mem.php?family_id=bHLH	0.980097	0.0889871	0.860531	0.997827	-0.212615	0.644234
TRINITY_DN180_c1_g1_i2-A1	K18878//BHLH transcription factor Upa20+ko04626//Plant-pathogen interaction;K18878//BHLH transcription factor Upa20+ko04626//Plant-pathogen interaction;K18878//BHLH transcription factor Upa20+ko04626//Plant-pathogen interaction;K11253//histone H3;K03263//translation initiation factor 5A	GO:0006355//regulation of transcription, DNA-templated;GO:0006355//regulation of transcription, DNA-templated;GO:0006355//regulation of transcription, DNA-templated;GO:0005634//nucleus;GO:0003700//DNA-binding transcription factor activity;GO:0006355//regulation of transcription, DNA-templated;GO:0046983//protein dimerization activity	http://plntfdb.bio.uni-potsdam.de/v3.0/fam_mem.php?family_id=bHLH	0.482928	-0.949373	0.0984825	0.997827	-0.818591	0.0828146
TRINITY_DN1812_c0_g2_i2-A1	K03093//RNA polymerase sigma factor;K03093//RNA polymerase sigma factor;K03093//RNA polymerase sigma factor;K03093//RNA polymerase sigma factor	GO:0006352//DNA-templated transcription, initiation;GO:0006352//DNA-templated transcription, initiation;GO:0003677//DNA binding;GO:0016987//sigma factor activity;GO:0009507//chloroplast	http://plntfdb.bio.uni-potsdam.de/v3.0/fam_mem.php?family_id=Sigma70-like	0.998319	0.00746169	0.968517	0.997827	0.0176039	0.927834
TRINITY_DN1812_c0_g2_i3-A1	K03093//RNA polymerase sigma factor;K03093//RNA polymerase sigma factor;K03093//RNA polymerase sigma factor;K03093//RNA polymerase sigma factor	GO:0006352//DNA-templated transcription, initiation;GO:0009507//chloroplast;GO:0071483//cellular response to blue light;GO:0071483//cellular response to blue light;GO:0090351//seedling development;GO:0045893//positive regulation of transcription, DNA-templated;GO:0045893//positive regulation of transcription, DNA-templated;GO:0045893//positive regulation of transcription, DNA-templated;GO:0016987…	http://plntfdb.bio.uni-potsdam.de/v3.0/fam_mem.php?family_id=Sigma70-like	0.993351	0.0192494	0.906006	0.997827	-0.0542648	0.701301
TRINITY_DN18135_c0_g1_i1-A1	K13464//jasmonate ZIM domain-containing protein+ko04075//Plant hormone signal transduction;K13464//jasmonate ZIM domain-containing protein+ko04075//Plant hormone signal transduction	GO:0006355//regulation of transcription, DNA-templated;GO:0008270//zinc ion binding;GO:0006355//regulation of transcription, DNA-templated;GO:0006355//regulation of transcription, DNA-templated;GO:0005634//nucleus;GO:0043565//sequence-specific DNA binding;GO:0006355//regulation of transcription, DNA-templated	http://plntfdb.bio.uni-potsdam.de/v3.0/fam_mem.php?family_id=Tify	0.998319	0.0579403	0.940803	0.998232	-0.0193036	0.979675
TRINITY_DN1826_c3_g1_i1-A1	K16222//Dof zinc finger protein DOF5.5+ko04712//Circadian rhythm - plant;K16222//Dof zinc finger protein DOF5.5+ko04712//Circadian rhythm - plant;K16222//Dof zinc finger protein DOF5.5+ko04712//Circadian rhythm - plant;K16222//Dof zinc finger protein DOF5.5+ko04712//Circadian rhythm - plant	GO:0006355//regulation of transcription, DNA-templated;GO:0003677//DNA binding;GO:0006355//regulation of transcription, DNA-templated;GO:0005634//nucleus;GO:0006355//regulation of transcription, DNA-templated;GO:0006355//regulation of transcription, DNA-templated	http://plntfdb.bio.uni-potsdam.de/v3.0/fam_mem.php?family_id=C2C2-Dof	0.998319	0.0225369	0.939143	0.997827	-0.326272	0.302369
TRINITY_DN18274_c0_g1_i1-A1	K13127//RING finger protein 113A;K13127//RING finger protein 113A;K13127//RING finger protein 113A;K13127//RING finger protein 113A;K13127//RING finger protein 113A	GO:0046872//metal ion binding;GO:0003677//DNA binding	http://plntfdb.bio.uni-potsdam.de/v3.0/fam_mem.php?family_id=C3H	0.967753	0.239028	0.619076	0.997827	0.821107	0.0480842
TRINITY_DN18421_c0_g1_i1-A1	K09264//MADS-box transcription factor, plant;K09264//MADS-box transcription factor, plant;K09264//MADS-box transcription factor, plant;K09264//MADS-box transcription factor, plant;K09264//MADS-box transcription factor, plant	GO:0045944//positive regulation of transcription by RNA polymerase II;GO:0000977//RNA polymerase II transcription regulatory region sequence-specific DNA binding;GO:0045944//positive regulation of transcription by RNA polymerase II;GO:0045944//positive regulation of transcription by RNA polymerase II;GO:0045944//positive regulation of transcription by RNA polymerase II;GO:0045944//positive regula…	http://plntfdb.bio.uni-potsdam.de/v3.0/fam_mem.php?family_id=MADS	0.974678	-0.876422	0.829935
TRINITY_DN18522_c0_g1_i1-A1	K14491//two-component response regulator ARR-B family+ko04075//Plant hormone signal transduction;K14491//two-component response regulator ARR-B family+ko04075//Plant hormone signal transduction	GO:0003700//DNA-binding transcription factor activity;GO:0003677//DNA binding;GO:0005634//nucleus	http://plntfdb.bio.uni-potsdam.de/v3.0/fam_mem.php?family_id=G2-like	0.253384	-0.557248	0.0300431	0.997827	0.0937413	0.741774
TRINITY_DN18682_c0_g1_i1-A1	K12412//pheromone receptor transcription factor;K12412//pheromone receptor transcription factor;K12412//pheromone receptor transcription factor	GO:0003677//DNA binding;GO:0046983//protein dimerization activity;GO:0005634//nucleus	http://plntfdb.bio.uni-potsdam.de/v3.0/fam_mem.php?family_id=MADS				0.997827	1.08531	0.790258
TRINITY_DN1870_c0_g1_i4-A1	K09419//heat shock transcription factor, other eukaryote;K09419//heat shock transcription factor, other eukaryote;K09419//heat shock transcription factor, other eukaryote;K09419//heat shock transcription factor, other eukaryote;K09419//heat shock transcription factor, other eukaryote	GO:0043565//sequence-specific DNA binding;GO:0005634//nucleus;GO:0003700//DNA-binding transcription factor activity	http://plntfdb.bio.uni-potsdam.de/v3.0/fam_mem.php?family_id=HSF	0.974678	-0.116214	0.701	0.997827	0.0906322	0.765138
TRINITY_DN1870_c0_g1_i8-A1	K09419//heat shock transcription factor, other eukaryote;K09419//heat shock transcription factor, other eukaryote;K09419//heat shock transcription factor, other eukaryote;K09419//heat shock transcription factor, other eukaryote;K09419//heat shock transcription factor, other eukaryote	GO:0003700//DNA-binding transcription factor activity;GO:0005634//nucleus;GO:0043565//sequence-specific DNA binding	http://plntfdb.bio.uni-potsdam.de/v3.0/fam_mem.php?family_id=HSF	0.976948	-0.0834232	0.850304	0.539717	-1.24125	0.0075121
TRINITY_DN1870_c0_g1_i9-A1	K09419//heat shock transcription factor, other eukaryote;K09419//heat shock transcription factor, other eukaryote;K09419//heat shock transcription factor, other eukaryote;K09419//heat shock transcription factor, other eukaryote;K09419//heat shock transcription factor, other eukaryote	GO:0005634//nucleus;GO:0043565//sequence-specific DNA binding;GO:0003700//DNA-binding transcription factor activity	http://plntfdb.bio.uni-potsdam.de/v3.0/fam_mem.php?family_id=HSF	0.715823	-0.386694	0.22926	0.997827	-0.356536	0.318263
TRINITY_DN1870_c0_g2_i3-A1	K09419//heat shock transcription factor, other eukaryote;K09419//heat shock transcription factor, other eukaryote;K09419//heat shock transcription factor, other eukaryote;K09419//heat shock transcription factor, other eukaryote;K09419//heat shock transcription factor, other eukaryote	GO:0005634//nucleus;GO:0003700//DNA-binding transcription factor activity;GO:0043565//sequence-specific DNA binding	http://plntfdb.bio.uni-potsdam.de/v3.0/fam_mem.php?family_id=HSF	0.647746	0.494575	0.181798	0.998927	-0.00384816	0.989729
TRINITY_DN18716_c0_g1_i1-A1	K15032//mTERF domain-containing protein, mitochondrial;K15032//mTERF domain-containing protein, mitochondrial;K15032//mTERF domain-containing protein, mitochondrial;K15032//mTERF domain-containing protein, mitochondrial;K15032//mTERF domain-containing protein, mitochondrial	GO:0006355//regulation of transcription, DNA-templated;GO:0003690//double-stranded DNA binding;GO:0006353//DNA-templated transcription, termination;GO:0006355//regulation of transcription, DNA-templated;GO:0006355//regulation of transcription, DNA-templated;GO:0006355//regulation of transcription, DNA-templated;GO:0006353//DNA-templated transcription, termination	http://plntfdb.bio.uni-potsdam.de/v3.0/fam_mem.php?family_id=mTERF	0.686095	2.55818	0.206526	0.997827	-1.45783	0.471564
TRINITY_DN1876_c0_g1_i1-A1	K13963//serpin B;K17604//zinc finger SWIM domain-containing protein 3;K17604//zinc finger SWIM domain-containing protein 3;K17604//zinc finger SWIM domain-containing protein 3;K17604//zinc finger SWIM domain-containing protein 3	GO:0008270//zinc ion binding;GO:0006355//regulation of transcription, DNA-templated;GO:0005634//nucleus;GO:0006355//regulation of transcription, DNA-templated;GO:0006355//regulation of transcription, DNA-templated;GO:0006355//regulation of transcription, DNA-templated	http://plntfdb.bio.uni-potsdam.de/v3.0/fam_mem.php?family_id=FAR1	0.971627	0.069416	0.680895	0.997827	0.183349	0.218023
TRINITY_DN1877_c0_g3_i1-A1	K14491//two-component response regulator ARR-B family+ko04075//Plant hormone signal transduction;K14491//two-component response regulator ARR-B family+ko04075//Plant hormone signal transduction	GO:0005634//nucleus;GO:0003677//DNA binding;GO:0003700//DNA-binding transcription factor activity	http://plntfdb.bio.uni-potsdam.de/v3.0/fam_mem.php?family_id=G2-like	0.996939	-0.0214933	0.918298	0.997827	0.054952	0.813035
TRINITY_DN1877_c0_g3_i2-A1	K14491//two-component response regulator ARR-B family+ko04075//Plant hormone signal transduction;K14491//two-component response regulator ARR-B family+ko04075//Plant hormone signal transduction	GO:0005634//nucleus;GO:0003677//DNA binding;GO:0003700//DNA-binding transcription factor activity	http://plntfdb.bio.uni-potsdam.de/v3.0/fam_mem.php?family_id=G2-like	0.652905	0.441359	0.184649	0.997827	-0.0343659	0.907154
TRINITY_DN1877_c0_g3_i5-A1	K14491//two-component response regulator ARR-B family+ko04075//Plant hormone signal transduction;K14491//two-component response regulator ARR-B family+ko04075//Plant hormone signal transduction	GO:0005634//nucleus;GO:0003700//DNA-binding transcription factor activity;GO:0003677//DNA binding	http://plntfdb.bio.uni-potsdam.de/v3.0/fam_mem.php?family_id=G2-like	0.971041	-0.0953501	0.67922	0.997827	-0.0158421	0.939075
TRINITY_DN1877_c0_g4_i2-A1	K14491//two-component response regulator ARR-B family+ko04075//Plant hormone signal transduction;K14491//two-component response regulator ARR-B family+ko04075//Plant hormone signal transduction;K14491//two-component response regulator ARR-B family+ko04075//Plant hormone signal transduction	GO:0003700//DNA-binding transcription factor activity;GO:0005634//nucleus;GO:0003677//DNA binding	http://plntfdb.bio.uni-potsdam.de/v3.0/fam_mem.php?family_id=G2-like	0.974678	0.0588571	0.713073	0.997827	0.130534	0.352743
TRINITY_DN1877_c1_g1_i1-A1	K14491//two-component response regulator ARR-B family+ko04075//Plant hormone signal transduction;K14491//two-component response regulator ARR-B family+ko04075//Plant hormone signal transduction;K14491//two-component response regulator ARR-B family+ko04075//Plant hormone signal transduction;K14491//two-component response regulator ARR-B family+ko04075//Plant hormone signal transduction	GO:0003700//DNA-binding transcription factor activity;GO:0005634//nucleus;GO:0003677//DNA binding	http://plntfdb.bio.uni-potsdam.de/v3.0/fam_mem.php?family_id=G2-like	0.0194124	0.860391	0.000485688	0.997827	0.418668	0.0776914
TRINITY_DN19152_c0_g1_i1-A1	K01051//pectinesterase [EC:3.1.1.11]+ko00040//Pentose and glucuronate interconversions+ko01100//Metabolic pathways	GO:0045893//positive regulation of transcription, DNA-templated;GO:0000987//cis-regulatory region sequence-specific DNA binding;GO:0045893//positive regulation of transcription, DNA-templated;GO:0005634//nucleus;GO:0005516//calmodulin binding;GO:0045893//positive regulation of transcription, DNA-templated;GO:0045893//positive regulation of transcription, DNA-templated;GO:0045893//positive regulat…	http://plntfdb.bio.uni-potsdam.de/v3.0/fam_mem.php?family_id=Trihelix	0.000515962	-0.689714	3.48022e-06	0.997827	0.0208542	0.894817
TRINITY_DN19224_c0_g1_i1-A1	K17604//zinc finger SWIM domain-containing protein 3;K17604//zinc finger SWIM domain-containing protein 3;K17604//zinc finger SWIM domain-containing protein 3;K17604//zinc finger SWIM domain-containing protein 3;K17604//zinc finger SWIM domain-containing protein 3	GO:0006355//regulation of transcription, DNA-templated;GO:0006355//regulation of transcription, DNA-templated;GO:0005634//nucleus;GO:0006355//regulation of transcription, DNA-templated;GO:0006355//regulation of transcription, DNA-templated;GO:0008270//zinc ion binding	http://plntfdb.bio.uni-potsdam.de/v3.0/fam_mem.php?family_id=FAR1	0.974678	0.0483401	0.823474	0.997827	0.0544033	0.778161
TRINITY_DN19287_c0_g1_i1-A1	K13422//transcription factor MYC2+ko04016//MAPK signaling pathway - plant+ko04075//Plant hormone signal transduction;K13422//transcription factor MYC2+ko04016//MAPK signaling pathway - plant+ko04075//Plant hormone signal transduction;K13422//transcription factor MYC2+ko04016//MAPK signaling pathway - plant+ko04075//Plant hormone signal transduction;K13422//transcription factor MYC2+ko04016//MAPK …	GO:0005634//nucleus;GO:0046983//protein dimerization activity	http://plntfdb.bio.uni-potsdam.de/v3.0/fam_mem.php?family_id=bHLH	0.998681	-0.00526764	0.987921	0.997827	-0.366771	0.297826
TRINITY_DN19318_c0_g1_i1-A1	K20558//transcription factor SPEECHLESS+ko04016//MAPK signaling pathway - plant;K20558//transcription factor SPEECHLESS+ko04016//MAPK signaling pathway - plant;K20558//transcription factor SPEECHLESS+ko04016//MAPK signaling pathway - plant;K20558//transcription factor SPEECHLESS+ko04016//MAPK signaling pathway - plant;K20558//transcription factor SPEECHLESS+ko04016//MAPK signaling pathway - plant	GO:0046983//protein dimerization activity;GO:0005634//nucleus;GO:0016021//integral component of membrane;GO:0006506//GPI anchor biosynthetic process;GO:0006506//GPI anchor biosynthetic process;GO:0016746//acyltransferase activity	http://plntfdb.bio.uni-potsdam.de/v3.0/fam_mem.php?family_id=bHLH	0.233564	0.758942	0.025982	0.997827	0.0613717	0.853545
TRINITY_DN19321_c0_g1_i1-A1	K14834//nucleolar complex protein 3	GO:0045892//negative regulation of transcription, DNA-templated;GO:0045892//negative regulation of transcription, DNA-templated;GO:0005634//nucleus;GO:0045892//negative regulation of transcription, DNA-templated;GO:0045892//negative regulation of transcription, DNA-templated;GO:0045892//negative regulation of transcription, DNA-templated	http://plntfdb.bio.uni-potsdam.de/v3.0/fam_mem.php?family_id=OFP	0.0502544	-0.986952	0.00207931	0.997827	-0.63349	0.0711914
TRINITY_DN19341_c0_g1_i1-A1	K14494//DELLA protein+ko04075//Plant hormone signal transduction;K14494//DELLA protein+ko04075//Plant hormone signal transduction;K14494//DELLA protein+ko04075//Plant hormone signal transduction;K14494//DELLA protein+ko04075//Plant hormone signal transduction;K14494//DELLA protein+ko04075//Plant hormone signal transduction	GO:0009739//response to gibberellin;GO:0005634//nucleus;GO:0003700//DNA-binding transcription factor activity	http://plntfdb.bio.uni-potsdam.de/v3.0/fam_mem.php?family_id=GRAS	0.647318	0.403866	0.181331	0.682109	0.545081	0.0123149
TRINITY_DN1946_c0_g1_i1-A1	K03093//RNA polymerase sigma factor;K03093//RNA polymerase sigma factor;K03093//RNA polymerase sigma factor;K03093//RNA polymerase sigma factor;K03093//RNA polymerase sigma factor	GO:0003677//DNA binding;GO:0006352//DNA-templated transcription, initiation;GO:0006352//DNA-templated transcription, initiation;GO:0016987//sigma factor activity	http://plntfdb.bio.uni-potsdam.de/v3.0/fam_mem.php?family_id=Sigma70-like	0.235649	-0.616665	0.0263268	0.997827	-0.287529	0.253845
TRINITY_DN19515_c0_g1_i1-A1	K09286//EREBP-like factor;K09286//EREBP-like factor;K09286//EREBP-like factor;K09286//EREBP-like factor;K09286//EREBP-like factor	GO:0003700//DNA-binding transcription factor activity;GO:0003677//DNA binding;GO:0005634//nucleus	http://plntfdb.bio.uni-potsdam.de/v3.0/fam_mem.php?family_id=AP2-EREBP	0.0959356	-1.81521	0.00590006	0.997827	0.292149	0.624258
TRINITY_DN19545_c0_g1_i1-A1	K09506//DnaJ homolog subfamily A member 5;K09506//DnaJ homolog subfamily A member 5;K09506//DnaJ homolog subfamily A member 5;K09506//DnaJ homolog subfamily A member 5;K09506//DnaJ homolog subfamily A member 5	GO:0003676//nucleic acid binding;GO:0008270//zinc ion binding	http://plntfdb.bio.uni-potsdam.de/v3.0/fam_mem.php?family_id=C2H2	0.960591	0.11236	0.588263	0.997827	0.276357	0.219039
TRINITY_DN19661_c0_g1_i1-A1	K14491//two-component response regulator ARR-B family+ko04075//Plant hormone signal transduction;K22218//protein-tyrosine sulfotransferase [EC:2.8.2.20];K14491//two-component response regulator ARR-B family+ko04075//Plant hormone signal transduction;K14491//two-component response regulator ARR-B family+ko04075//Plant hormone signal transduction	GO:0003677//DNA binding;GO:0003700//DNA-binding transcription factor activity;GO:0005634//nucleus	http://plntfdb.bio.uni-potsdam.de/v3.0/fam_mem.php?family_id=G2-like	0.525865	-0.54719	0.116884	0.997827	-0.607448	0.0977061
TRINITY_DN19733_c0_g1_i1-A1	K09422//transcription factor MYB, plant;K09422//transcription factor MYB, plant;K09422//transcription factor MYB, plant;K09422//transcription factor MYB, plant;K09422//transcription factor MYB, plant	GO:0005634//nucleus	http://plntfdb.bio.uni-potsdam.de/v3.0/fam_mem.php?family_id=MYB	0.998319	-0.0670831	0.928757	0.997827	-0.815033	0.470549
TRINITY_DN1983_c0_g1_i1-A1	K09184//GATA-binding protein, other eukaryote;K00020//3-hydroxyisobutyrate dehydrogenase [EC:1.1.1.31]+ko00280//Valine, leucine and isoleucine degradation+ko01100//Metabolic pathways;K00020//3-hydroxyisobutyrate dehydrogenase [EC:1.1.1.31]+ko00280//Valine, leucine and isoleucine degradation+ko01100//Metabolic pathways;K09184//GATA-binding protein, other eukaryote;K09184//GATA-binding protein, oth…	GO:0006355//regulation of transcription, DNA-templated;GO:0043565//sequence-specific DNA binding;GO:0006355//regulation of transcription, DNA-templated;GO:0006355//regulation of transcription, DNA-templated;GO:0006355//regulation of transcription, DNA-templated;GO:0008270//zinc ion binding	http://plntfdb.bio.uni-potsdam.de/v3.0/fam_mem.php?family_id=C2C2-GATA	0.283085	-0.59484	0.0364672	0.997827	0.180907	0.396261
TRINITY_DN19953_c0_g1_i1-A1	K14486//auxin response factor+ko04075//Plant hormone signal transduction;K14486//auxin response factor+ko04075//Plant hormone signal transduction;K14486//auxin response factor+ko04075//Plant hormone signal transduction;K14486//auxin response factor+ko04075//Plant hormone signal transduction;K14486//auxin response factor+ko04075//Plant hormone signal transduction	GO:0006355//regulation of transcription, DNA-templated;GO:0006355//regulation of transcription, DNA-templated;GO:0009734//auxin-activated signaling pathway;GO:0009734//auxin-activated signaling pathway;GO:0009734//auxin-activated signaling pathway;GO:0006355//regulation of transcription, DNA-templated;GO:0009734//auxin-activated signaling pathway;GO:0003677//DNA binding;GO:0005634//nucleus;GO:000…	http://plntfdb.bio.uni-potsdam.de/v3.0/fam_mem.php?family_id=ARF	0.156871	-0.476992	0.0130692	0.997827	-0.159265	0.431538
TRINITY_DN19990_c0_g1_i1-A1	K14486//auxin response factor+ko04075//Plant hormone signal transduction;K14486//auxin response factor+ko04075//Plant hormone signal transduction;K14486//auxin response factor+ko04075//Plant hormone signal transduction;K14486//auxin response factor+ko04075//Plant hormone signal transduction;K14486//auxin response factor+ko04075//Plant hormone signal transduction	GO:0009734//auxin-activated signaling pathway;GO:0009734//auxin-activated signaling pathway;GO:0006355//regulation of transcription, DNA-templated;GO:0003677//DNA binding;GO:0006355//regulation of transcription, DNA-templated;GO:0006355//regulation of transcription, DNA-templated;GO:0009734//auxin-activated signaling pathway;GO:0005634//nucleus;GO:0009734//auxin-activated signaling pathway;GO:000…	http://plntfdb.bio.uni-potsdam.de/v3.0/fam_mem.php?family_id=ARF	0.974678	-0.0426164	0.828879	0.997827	0.0546259	0.748017
TRINITY_DN20089_c0_g1_i1-A1	K09264//MADS-box transcription factor, plant;K09264//MADS-box transcription factor, plant;K09264//MADS-box transcription factor, plant;K09264//MADS-box transcription factor, plant;K09264//MADS-box transcription factor, plant	GO:0000977//RNA polymerase II transcription regulatory region sequence-specific DNA binding;GO:0045944//positive regulation of transcription by RNA polymerase II;GO:0045944//positive regulation of transcription by RNA polymerase II;GO:0046983//protein dimerization activity;GO:0045944//positive regulation of transcription by RNA polymerase II;GO:0045944//positive regulation of transcription by RNA…	http://plntfdb.bio.uni-potsdam.de/v3.0/fam_mem.php?family_id=MADS	0.822816	-0.222008	0.332893	0.997827	-0.0610646	0.775768
TRINITY_DN20110_c0_g1_i1-A1	K22484//transcriptional regulator CBF1;K22484//transcriptional regulator CBF1;K22484//transcriptional regulator CBF1;K22484//transcriptional regulator CBF1	GO:0005634//nucleus;GO:0046983//protein dimerization activity	http://plntfdb.bio.uni-potsdam.de/v3.0/fam_mem.php?family_id=bHLH	0.0243333	0.685827	0.000684315	0.997827	-0.274792	0.180057
TRINITY_DN20190_c0_g1_i1-A1	K17604//zinc finger SWIM domain-containing protein 3;K17604//zinc finger SWIM domain-containing protein 3;K17604//zinc finger SWIM domain-containing protein 3;K17604//zinc finger SWIM domain-containing protein 3;K17604//zinc finger SWIM domain-containing protein 3	GO:0008270//zinc ion binding;GO:0006355//regulation of transcription, DNA-templated;GO:0006355//regulation of transcription, DNA-templated;GO:0005634//nucleus;GO:0006355//regulation of transcription, DNA-templated;GO:0006355//regulation of transcription, DNA-templated	http://plntfdb.bio.uni-potsdam.de/v3.0/fam_mem.php?family_id=FAR1	0.998319	0.00678863	0.965439	0.997827	0.115019	0.432585
TRINITY_DN20202_c0_g1_i1-A1	K13418//somatic embryogenesis receptor kinase 1 [EC:2.7.10.1 2.7.11.1];K13418//somatic embryogenesis receptor kinase 1 [EC:2.7.10.1 2.7.11.1];K13418//somatic embryogenesis receptor kinase 1 [EC:2.7.10.1 2.7.11.1];K13418//somatic embryogenesis receptor kinase 1 [EC:2.7.10.1 2.7.11.1];K20718//LRR receptor-like serine/threonine-protein kinase ERECTA [EC:2.7.11.1]+ko04016//MAPK signaling pathway - pl…	GO:0005524//ATP binding;GO:0004672//protein kinase activity;GO:0005886//plasma membrane;GO:0016021//integral component of membrane	http://plntfdb.bio.uni-potsdam.de/v3.0/fam_mem.php?family_id=S1Fa-like	0.285215	-0.863993	0.0370131	0.997827	-0.575783	0.126317
TRINITY_DN20271_c0_g1_i1-A1	K14834//nucleolar complex protein 3	GO:0003677//DNA binding;GO:0045892//negative regulation of transcription, DNA-templated;GO:0045892//negative regulation of transcription, DNA-templated;GO:0005634//nucleus;GO:0045892//negative regulation of transcription, DNA-templated;GO:0045892//negative regulation of transcription, DNA-templated;GO:0045892//negative regulation of transcription, DNA-templated	http://plntfdb.bio.uni-potsdam.de/v3.0/fam_mem.php?family_id=OFP	0.974678	-0.1199	0.725073	0.997827	-1.04506	0.0341578
TRINITY_DN20315_c0_g1_i1-A1	K11111//telomeric repeat-binding factor 2;K11111//telomeric repeat-binding factor 2;K11111//telomeric repeat-binding factor 2;K11111//telomeric repeat-binding factor 2;K11111//telomeric repeat-binding factor 2	GO:0005634//nucleus	http://plntfdb.bio.uni-potsdam.de/v3.0/fam_mem.php?family_id=MYB	0.906311	-0.161666	0.455235	0.997827	0.050838	0.80028
TRINITY_DN20317_c0_g1_i1-A1	K09286//EREBP-like factor;K09286//EREBP-like factor;K09286//EREBP-like factor;K09286//EREBP-like factor;K09286//EREBP-like factor	GO:0005524//ATP binding;GO:0003677//DNA binding;GO:0005634//nucleus;GO:0003700//DNA-binding transcription factor activity	http://plntfdb.bio.uni-potsdam.de/v3.0/fam_mem.php?family_id=AP2-EREBP	0.970642	-0.562356	0.643987	0.997827	-0.0901603	0.950578
TRINITY_DN20332_c0_g1_i1-A1	K14494//DELLA protein+ko04075//Plant hormone signal transduction;K14494//DELLA protein+ko04075//Plant hormone signal transduction;K14494//DELLA protein+ko04075//Plant hormone signal transduction;K14494//DELLA protein+ko04075//Plant hormone signal transduction;K14494//DELLA protein+ko04075//Plant hormone signal transduction	GO:0006355//regulation of transcription, DNA-templated;GO:0048366//leaf development;GO:0006355//regulation of transcription, DNA-templated;GO:0006355//regulation of transcription, DNA-templated;GO:0090610//bundle sheath cell fate specification;GO:0090610//bundle sheath cell fate specification;GO:0005634//nucleus;GO:0043565//sequence-specific DNA binding;GO:0003700//DNA-binding transcription facto…	http://plntfdb.bio.uni-potsdam.de/v3.0/fam_mem.php?family_id=GRAS	0.970835	-0.10101	0.661356	0.997827	0.269767	0.185836
TRINITY_DN20345_c0_g1_i1-A1	K14491//two-component response regulator ARR-B family+ko04075//Plant hormone signal transduction;K14491//two-component response regulator ARR-B family+ko04075//Plant hormone signal transduction;K14491//two-component response regulator ARR-B family+ko04075//Plant hormone signal transduction;K14491//two-component response regulator ARR-B family+ko04075//Plant hormone signal transduction;K14491//two…	GO:0009736//cytokinin-activated signaling pathway;GO:0000160//phosphorelay signal transduction system;GO:0000160//phosphorelay signal transduction system;GO:0003677//DNA binding;GO:0009736//cytokinin-activated signaling pathway;GO:0000160//phosphorelay signal transduction system;GO:0009736//cytokinin-activated signaling pathway;GO:0000160//phosphorelay signal transduction system;GO:0009736//cytok…	http://plntfdb.bio.uni-potsdam.de/v3.0/fam_mem.php?family_id=ARR-B	0.963399	-0.142499	0.599882	0.997827	-0.096687	0.739885
TRINITY_DN20395_c0_g1_i1-A1	K03921//acyl-[acyl-carrier-protein] desaturase [EC:1.14.19.2 1.14.19.11 1.14.19.26]+ko01100//Metabolic pathways+ko00061//Fatty acid biosynthesis+ko01212//Fatty acid metabolism+ko01040//Biosynthesis of unsaturated fatty acids;K14491//two-component response regulator ARR-B family+ko04075//Plant hormone signal transduction;K14491//two-component response regulator ARR-B family+ko04075//Plant hormone …	GO:0003677//DNA binding;GO:0003700//DNA-binding transcription factor activity;GO:0005634//nucleus	http://plntfdb.bio.uni-potsdam.de/v3.0/fam_mem.php?family_id=G2-like	0.984948	-0.0718826	0.878184	0.997827	0.298573	0.523428
TRINITY_DN20415_c0_g1_i1-A1	K17604//zinc finger SWIM domain-containing protein 3;K17604//zinc finger SWIM domain-containing protein 3;K17604//zinc finger SWIM domain-containing protein 3;K17604//zinc finger SWIM domain-containing protein 3;K17604//zinc finger SWIM domain-containing protein 3	GO:0008270//zinc ion binding;GO:0006355//regulation of transcription, DNA-templated;GO:0006355//regulation of transcription, DNA-templated;GO:0006355//regulation of transcription, DNA-templated;GO:0005634//nucleus;GO:0006355//regulation of transcription, DNA-templated	http://plntfdb.bio.uni-potsdam.de/v3.0/fam_mem.php?family_id=FAR1	0.974678	-0.0405144	0.826747	0.997827	0.0566988	0.756842
TRINITY_DN20486_c0_g1_i1-A1	K10401//kinesin family member 18/19;K04498//E1A/CREB-binding protein [EC:2.3.1.48];K04498//E1A/CREB-binding protein [EC:2.3.1.48];K04498//E1A/CREB-binding protein [EC:2.3.1.48];K04498//E1A/CREB-binding protein [EC:2.3.1.48]	GO:0046872//metal ion binding	http://plntfdb.bio.uni-potsdam.de/v3.0/fam_mem.php?family_id=TAZ	0.833749	0.204007	0.344502	0.997827	0.0683004	0.727271
TRINITY_DN20492_c0_g1_i1-A1	K09286//EREBP-like factor;K09286//EREBP-like factor;K09286//EREBP-like factor;K09286//EREBP-like factor;K09286//EREBP-like factor	GO:0009873//ethylene-activated signaling pathway;GO:0003700//DNA-binding transcription factor activity;GO:0003677//DNA binding;GO:0005634//nucleus;GO:0009873//ethylene-activated signaling pathway;GO:0009873//ethylene-activated signaling pathway;GO:0009873//ethylene-activated signaling pathway;GO:0009873//ethylene-activated signaling pathway	http://plntfdb.bio.uni-potsdam.de/v3.0/fam_mem.php?family_id=AP2-EREBP	0.903151	-0.200477	0.449104	0.997827	0.0154659	0.953309
TRINITY_DN2054_c1_g1_i2-A1	K12135//zinc finger protein CONSTANS+ko04712//Circadian rhythm - plant;K12135//zinc finger protein CONSTANS+ko04712//Circadian rhythm - plant;K12135//zinc finger protein CONSTANS+ko04712//Circadian rhythm - plant;K12135//zinc finger protein CONSTANS+ko04712//Circadian rhythm - plant	GO:0008270//zinc ion binding;GO:0005634//nucleus	http://plntfdb.bio.uni-potsdam.de/v3.0/fam_mem.php?family_id=C2C2-CO-like	0.112321	-0.79455	0.00756512	0.997827	-0.10946	0.664558
TRINITY_DN20582_c0_g1_i1-A1	K10268//F-box and leucine-rich repeat protein 2/20	GO:0016021//integral component of membrane;GO:0006355//regulation of transcription, DNA-templated;GO:0006355//regulation of transcription, DNA-templated;GO:0005634//nucleus;GO:0006355//regulation of transcription, DNA-templated;GO:0003677//DNA binding;GO:0006355//regulation of transcription, DNA-templated	http://plntfdb.bio.uni-potsdam.de/v3.0/fam_mem.php?family_id=S1Fa-like	0.105547	0.629528	0.00686148	0.997827	0.174172	0.438259
TRINITY_DN2059_c0_g1_i1-A1	K22530//ATPase family AAA domain-containing protein 1 [EC:3.6.1.-];K22530//ATPase family AAA domain-containing protein 1 [EC:3.6.1.-];K03231//elongation factor 1-alpha+ko03013//Nucleocytoplasmic transport;K22530//ATPase family AAA domain-containing protein 1 [EC:3.6.1.-]	GO:0005524//ATP binding	http://plntfdb.bio.uni-potsdam.de/v3.0/fam_mem.php?family_id=FHA	0.974678	-0.048429	0.768429	0.997827	0.0565412	0.648973
TRINITY_DN2059_c0_g1_i2-A1	K22530//ATPase family AAA domain-containing protein 1 [EC:3.6.1.-];K22530//ATPase family AAA domain-containing protein 1 [EC:3.6.1.-];K03231//elongation factor 1-alpha+ko03013//Nucleocytoplasmic transport;K22530//ATPase family AAA domain-containing protein 1 [EC:3.6.1.-]	GO:0005524//ATP binding	http://plntfdb.bio.uni-potsdam.de/v3.0/fam_mem.php?family_id=FHA	0.975406	0.0478011	0.832457	0.997827	0.165406	0.472027
TRINITY_DN2060_c0_g1_i1-A1	K15032//mTERF domain-containing protein, mitochondrial;K15032//mTERF domain-containing protein, mitochondrial;K15032//mTERF domain-containing protein, mitochondrial;K15032//mTERF domain-containing protein, mitochondrial;K15032//mTERF domain-containing protein, mitochondrial	GO:0006353//DNA-templated transcription, termination;GO:0003690//double-stranded DNA binding;GO:0006355//regulation of transcription, DNA-templated;GO:0006353//DNA-templated transcription, termination;GO:0006355//regulation of transcription, DNA-templated;GO:0006355//regulation of transcription, DNA-templated;GO:0006355//regulation of transcription, DNA-templated	http://plntfdb.bio.uni-potsdam.de/v3.0/fam_mem.php?family_id=mTERF	0.998319	0.00842982	0.96547	0.997827	0.0790431	0.689363
TRINITY_DN2060_c0_g1_i2-A1	K15032//mTERF domain-containing protein, mitochondrial;K15032//mTERF domain-containing protein, mitochondrial;K15032//mTERF domain-containing protein, mitochondrial;K15032//mTERF domain-containing protein, mitochondrial;K15032//mTERF domain-containing protein, mitochondrial	GO:0006355//regulation of transcription, DNA-templated;GO:0006355//regulation of transcription, DNA-templated;GO:0006353//DNA-templated transcription, termination;GO:0003690//double-stranded DNA binding;GO:0006355//regulation of transcription, DNA-templated;GO:0006353//DNA-templated transcription, termination;GO:0006355//regulation of transcription, DNA-templated	http://plntfdb.bio.uni-potsdam.de/v3.0/fam_mem.php?family_id=mTERF	0.955365	-0.182653	0.573211	0.997827	-0.133907	0.716521
TRINITY_DN2060_c0_g1_i3-A1	K15032//mTERF domain-containing protein, mitochondrial;K15032//mTERF domain-containing protein, mitochondrial;K15032//mTERF domain-containing protein, mitochondrial;K15032//mTERF domain-containing protein, mitochondrial;K15032//mTERF domain-containing protein, mitochondrial	GO:0006355//regulation of transcription, DNA-templated;GO:0006353//DNA-templated transcription, termination;GO:0006355//regulation of transcription, DNA-templated;GO:0006355//regulation of transcription, DNA-templated;GO:0003690//double-stranded DNA binding;GO:0006355//regulation of transcription, DNA-templated;GO:0006353//DNA-templated transcription, termination	http://plntfdb.bio.uni-potsdam.de/v3.0/fam_mem.php?family_id=mTERF	0.919299	0.205089	0.477853	0.997827	0.0321385	0.905994
TRINITY_DN2060_c0_g1_i4-A1	K15032//mTERF domain-containing protein, mitochondrial;K15032//mTERF domain-containing protein, mitochondrial;K15032//mTERF domain-containing protein, mitochondrial;K15032//mTERF domain-containing protein, mitochondrial;K15032//mTERF domain-containing protein, mitochondrial	GO:0006355//regulation of transcription, DNA-templated;GO:0006355//regulation of transcription, DNA-templated;GO:0006353//DNA-templated transcription, termination;GO:0006355//regulation of transcription, DNA-templated;GO:0003690//double-stranded DNA binding;GO:0006355//regulation of transcription, DNA-templated;GO:0006353//DNA-templated transcription, termination	http://plntfdb.bio.uni-potsdam.de/v3.0/fam_mem.php?family_id=mTERF	0.996982	0.0341662	0.919853	0.997827	-0.381437	0.30944
TRINITY_DN20635_c0_g1_i1-A1	K13415//protein brassinosteroid insensitive 1 [EC:2.7.10.1 2.7.11.1]+ko04075//Plant hormone signal transduction	GO:0003677//DNA binding;GO:0046872//metal ion binding;GO:0005634//nucleus	http://plntfdb.bio.uni-potsdam.de/v3.0/fam_mem.php?family_id=SBP	0.108652	-1.26434	0.00716246	0.997827	0.296257	0.524015
TRINITY_DN20660_c0_g1_i1-A1	K09422//transcription factor MYB, plant;K09422//transcription factor MYB, plant;K09422//transcription factor MYB, plant;K09422//transcription factor MYB, plant;K09422//transcription factor MYB, plant	GO:0006334//nucleosome assembly;GO:0000786//nucleosome;GO:0000786//nucleosome;GO:0005730//nucleolus;GO:0003691//double-stranded telomeric DNA binding	http://plntfdb.bio.uni-potsdam.de/v3.0/fam_mem.php?family_id=MYB	0.570164	0.314349	0.137245	0.997827	0.0148361	0.941885
TRINITY_DN2067_c0_g2_i1-A1	K03283//heat shock 70kDa protein 1/2/6/8+ko03040//Spliceosome+ko04144//Endocytosis+ko04141//Protein processing in endoplasmic reticulum;K02603//origin recognition complex subunit 1;K02603//origin recognition complex subunit 1;K02603//origin recognition complex subunit 1	GO:0003682//chromatin binding;GO:0046872//metal ion binding;GO:0016021//integral component of membrane;GO:0006325//chromatin organization	http://plntfdb.bio.uni-potsdam.de/v3.0/fam_mem.php?family_id=Alfin-like	0.905057	0.111267	0.451617	0.997827	-0.0636763	0.666435
TRINITY_DN2067_c0_g5_i1-A1	K03283//heat shock 70kDa protein 1/2/6/8+ko03040//Spliceosome+ko04144//Endocytosis+ko04141//Protein processing in endoplasmic reticulum;K02603//origin recognition complex subunit 1;K02603//origin recognition complex subunit 1;K02603//origin recognition complex subunit 1;K02603//origin recognition complex subunit 1	GO:0006325//chromatin organization;GO:0003682//chromatin binding;GO:0046872//metal ion binding	http://plntfdb.bio.uni-potsdam.de/v3.0/fam_mem.php?family_id=Alfin-like	0.169324	0.472618	0.0148668	0.997827	0.159267	0.412168
TRINITY_DN2073_c0_g2_i3-A1	K13422//transcription factor MYC2+ko04016//MAPK signaling pathway - plant+ko04075//Plant hormone signal transduction;K13422//transcription factor MYC2+ko04016//MAPK signaling pathway - plant+ko04075//Plant hormone signal transduction;K13422//transcription factor MYC2+ko04016//MAPK signaling pathway - plant+ko04075//Plant hormone signal transduction;K13422//transcription factor MYC2+ko04016//MAPK …	GO:0046983//protein dimerization activity;GO:0005634//nucleus	http://plntfdb.bio.uni-potsdam.de/v3.0/fam_mem.php?family_id=bHLH	0.568787	-0.473085	0.13646	0.997827	-0.0712174	0.814694
TRINITY_DN2085_c0_g1_i3-A1	K09422//transcription factor MYB, plant;K09422//transcription factor MYB, plant;K09422//transcription factor MYB, plant;K09422//transcription factor MYB, plant;K09422//transcription factor MYB, plant	GO:0005634//nucleus	http://plntfdb.bio.uni-potsdam.de/v3.0/fam_mem.php?family_id=MYB	0.940368	0.164984	0.537402	0.997827	0.235689	0.360939
TRINITY_DN2085_c0_g1_i4-A1	K09422//transcription factor MYB, plant;K09422//transcription factor MYB, plant;K09422//transcription factor MYB, plant;K09422//transcription factor MYB, plant;K09422//transcription factor MYB, plant	GO:0005634//nucleus	http://plntfdb.bio.uni-potsdam.de/v3.0/fam_mem.php?family_id=MYB	0.982834	-0.0327062	0.870845	0.997827	0.485372	0.0601652
TRINITY_DN2088_c0_g1_i1-A1	K16221//transcription factor TCP21 (protein CCA1 HIKING EXPEDITION)+ko04712//Circadian rhythm - plant;K16221//transcription factor TCP21 (protein CCA1 HIKING EXPEDITION)+ko04712//Circadian rhythm - plant;K16221//transcription factor TCP21 (protein CCA1 HIKING EXPEDITION)+ko04712//Circadian rhythm - plant;K16221//transcription factor TCP21 (protein CCA1 HIKING EXPEDITION)+ko04712//Circadian rhythm…	GO:0003700//DNA-binding transcription factor activity	http://plntfdb.bio.uni-potsdam.de/v3.0/fam_mem.php?family_id=TCP	0.921226	-0.202987	0.481754	0.997827	-0.0644055	0.803799
TRINITY_DN2088_c0_g5_i1-A1	K16221//transcription factor TCP21 (protein CCA1 HIKING EXPEDITION)+ko04712//Circadian rhythm - plant;K16221//transcription factor TCP21 (protein CCA1 HIKING EXPEDITION)+ko04712//Circadian rhythm - plant;K16221//transcription factor TCP21 (protein CCA1 HIKING EXPEDITION)+ko04712//Circadian rhythm - plant;K16221//transcription factor TCP21 (protein CCA1 HIKING EXPEDITION)+ko04712//Circadian rhythm…	GO:0003700//DNA-binding transcription factor activity	http://plntfdb.bio.uni-potsdam.de/v3.0/fam_mem.php?family_id=TCP	0.699511	0.26837	0.216287	0.997827	-0.206689	0.378357
TRINITY_DN208_c1_g1_i1-A1	K14486//auxin response factor+ko04075//Plant hormone signal transduction;K14486//auxin response factor+ko04075//Plant hormone signal transduction;K14486//auxin response factor+ko04075//Plant hormone signal transduction;K14486//auxin response factor+ko04075//Plant hormone signal transduction	GO:0009734//auxin-activated signaling pathway;GO:0009734//auxin-activated signaling pathway;GO:0003677//DNA binding;GO:0009734//auxin-activated signaling pathway;GO:0006355//regulation of transcription, DNA-templated;GO:0009734//auxin-activated signaling pathway;GO:0006355//regulation of transcription, DNA-templated;GO:0006355//regulation of transcription, DNA-templated;GO:0006355//regulation of …	http://plntfdb.bio.uni-potsdam.de/v3.0/fam_mem.php?family_id=ABI3VP1	0.15322	-0.599515	0.0125603	0.997827	0.245318	0.255749
TRINITY_DN208_c2_g1_i1-A1	K14494//DELLA protein+ko04075//Plant hormone signal transduction;K14494//DELLA protein+ko04075//Plant hormone signal transduction;K14494//DELLA protein+ko04075//Plant hormone signal transduction;K14494//DELLA protein+ko04075//Plant hormone signal transduction;K14494//DELLA protein+ko04075//Plant hormone signal transduction	GO:0003712//transcription coregulator activity;GO:0005634//nucleus;GO:0009740//gibberellic acid mediated signaling pathway;GO:0009740//gibberellic acid mediated signaling pathway;GO:0009740//gibberellic acid mediated signaling pathway;GO:0009740//gibberellic acid mediated signaling pathway;GO:0009740//gibberellic acid mediated signaling pathway	http://plntfdb.bio.uni-potsdam.de/v3.0/fam_mem.php?family_id=GRAS	0.435432	-0.324627	0.0802008	0.997827	-0.155957	0.369565
TRINITY_DN20987_c0_g1_i1-A1	K11253//histone H3;K18878//BHLH transcription factor Upa20+ko04626//Plant-pathogen interaction;K18878//BHLH transcription factor Upa20+ko04626//Plant-pathogen interaction;K18878//BHLH transcription factor Upa20+ko04626//Plant-pathogen interaction;K03263//translation initiation factor 5A	GO:0006355//regulation of transcription, DNA-templated;GO:0006355//regulation of transcription, DNA-templated;GO:0006355//regulation of transcription, DNA-templated;GO:0046983//protein dimerization activity;GO:0005634//nucleus;GO:0006355//regulation of transcription, DNA-templated	http://plntfdb.bio.uni-potsdam.de/v3.0/fam_mem.php?family_id=bHLH	0.96908	-0.119182	0.6372	0.997827	0.229436	0.209692
TRINITY_DN2111_c0_g1_i1-A1	K13424//WRKY transcription factor 33+ko04016//MAPK signaling pathway - plant+ko04626//Plant-pathogen interaction;K13424//WRKY transcription factor 33+ko04016//MAPK signaling pathway - plant+ko04626//Plant-pathogen interaction;K13424//WRKY transcription factor 33+ko04016//MAPK signaling pathway - plant+ko04626//Plant-pathogen interaction;K13424//WRKY transcription factor 33+ko04016//MAPK signaling…	GO:0005634//nucleus;GO:0003700//DNA-binding transcription factor activity;GO:0043565//sequence-specific DNA binding	http://plntfdb.bio.uni-potsdam.de/v3.0/fam_mem.php?family_id=WRKY	0.872212	0.195214	0.394663	0.997827	0.123572	0.579007
TRINITY_DN2119_c0_g1_i1-A1	K13210//far upstream element-binding protein;K03260//translation initiation factor 4G;K03260//translation initiation factor 4G;K03260//translation initiation factor 4G	GO:0003677//DNA binding;GO:0046872//metal ion binding	http://plntfdb.bio.uni-potsdam.de/v3.0/fam_mem.php?family_id=C3H	0.62148	0.260512	0.165767	0.997827	0.153346	0.395182
TRINITY_DN211_c1_g1_i1-A1	K16222//Dof zinc finger protein DOF5.5+ko04712//Circadian rhythm - plant;K16222//Dof zinc finger protein DOF5.5+ko04712//Circadian rhythm - plant;K16222//Dof zinc finger protein DOF5.5+ko04712//Circadian rhythm - plant;K16222//Dof zinc finger protein DOF5.5+ko04712//Circadian rhythm - plant	GO:0006355//regulation of transcription, DNA-templated;GO:0006355//regulation of transcription, DNA-templated;GO:0006355//regulation of transcription, DNA-templated;GO:0006355//regulation of transcription, DNA-templated;GO:0005634//nucleus;GO:0003677//DNA binding	http://plntfdb.bio.uni-potsdam.de/v3.0/fam_mem.php?family_id=C2C2-Dof	0.163314	-0.480479	0.0139798	0.997827	-0.083364	0.585263
TRINITY_DN2140_c0_g2_i1-A1	K16190//glucuronokinase [EC:2.7.1.43]+ko01250//Biosynthesis of nucleotide sugars+ko00520//Amino sugar and nucleotide sugar metabolism+ko00040//Pentose and glucuronate interconversions+ko01100//Metabolic pathways+ko00053//Ascorbate and aldarate metabolism;K13422//transcription factor MYC2+ko04016//MAPK signaling pathway - plant+ko04075//Plant hormone signal transduction;K13422//transcription facto…	GO:0046983//protein dimerization activity;GO:0005634//nucleus	http://plntfdb.bio.uni-potsdam.de/v3.0/fam_mem.php?family_id=bHLH	0.840373	-0.272775	0.351765	0.997827	-0.160724	0.555145
TRINITY_DN21509_c0_g1_i1-A1	K09286//EREBP-like factor;K09286//EREBP-like factor;K09286//EREBP-like factor;K09286//EREBP-like factor	GO:0005634//nucleus;GO:0003677//DNA binding;GO:0003700//DNA-binding transcription factor activity	http://plntfdb.bio.uni-potsdam.de/v3.0/fam_mem.php?family_id=AP2-EREBP	0.00949815	-1.76912	0.00016477	0.127622	-2.77623	0.000584918
TRINITY_DN21574_c0_g1_i1-A1	K09422//transcription factor MYB, plant;K09422//transcription factor MYB, plant;K09422//transcription factor MYB, plant;K09422//transcription factor MYB, plant;K09422//transcription factor MYB, plant	GO:0005634//nucleus	http://plntfdb.bio.uni-potsdam.de/v3.0/fam_mem.php?family_id=MYB	0.970954	-0.361371	0.67636	0.997827	0.736841	0.296903
TRINITY_DN2157_c0_g2_i1-A1	K12135//zinc finger protein CONSTANS+ko04712//Circadian rhythm - plant;K12135//zinc finger protein CONSTANS+ko04712//Circadian rhythm - plant;K12135//zinc finger protein CONSTANS+ko04712//Circadian rhythm - plant;K12135//zinc finger protein CONSTANS+ko04712//Circadian rhythm - plant;K12135//zinc finger protein CONSTANS+ko04712//Circadian rhythm - plant	GO:0008270//zinc ion binding;GO:0005634//nucleus	http://plntfdb.bio.uni-potsdam.de/v3.0/fam_mem.php?family_id=C2C2-CO-like	0.343485	0.502318	0.0520191	0.997827	0.36558	0.139313
TRINITY_DN21685_c0_g1_i1-A1	K21630//GATA-type zinc finger protein 1;K21630//GATA-type zinc finger protein 1;K21630//GATA-type zinc finger protein 1;K21630//GATA-type zinc finger protein 1;K09184//GATA-binding protein, other eukaryote	GO:0045893//positive regulation of transcription, DNA-templated;GO:0045893//positive regulation of transcription, DNA-templated;GO:0043565//sequence-specific DNA binding;GO:0008270//zinc ion binding;GO:0005634//nucleus;GO:0045893//positive regulation of transcription, DNA-templated;GO:0045893//positive regulation of transcription, DNA-templated;GO:0045893//positive regulation of transcription, DN…	http://plntfdb.bio.uni-potsdam.de/v3.0/fam_mem.php?family_id=C2C2-GATA	0.998319	-0.00624833	0.978335	0.997827	0.444931	0.140564
TRINITY_DN21924_c0_g1_i1-A1	K02470//DNA gyrase subunit B [EC:5.6.2.2];K02470//DNA gyrase subunit B [EC:5.6.2.2];K02470//DNA gyrase subunit B [EC:5.6.2.2];K02470//DNA gyrase subunit B [EC:5.6.2.2];K02470//DNA gyrase subunit B [EC:5.6.2.2]	GO:0005634//nucleus;GO:0003677//DNA binding	http://plntfdb.bio.uni-potsdam.de/v3.0/fam_mem.php?family_id=MYB	0.698637	0.228929	0.215656	0.997827	0.0137572	0.937641
TRINITY_DN21975_c0_g1_i1-A1	K14494//DELLA protein+ko04075//Plant hormone signal transduction;K14494//DELLA protein+ko04075//Plant hormone signal transduction;K14494//DELLA protein+ko04075//Plant hormone signal transduction;K14494//DELLA protein+ko04075//Plant hormone signal transduction;K14494//DELLA protein+ko04075//Plant hormone signal transduction	GO:0045930//negative regulation of mitotic cell cycle;GO:0006355//regulation of transcription, DNA-templated;GO:0045930//negative regulation of mitotic cell cycle;GO:0055072//iron ion homeostasis;GO:0045930//negative regulation of mitotic cell cycle;GO:0009956//radial pattern formation;GO:0006355//regulation of transcription, DNA-templated;GO:0005634//nucleus;GO:0045930//negative regulation of mi…	http://plntfdb.bio.uni-potsdam.de/v3.0/fam_mem.php?family_id=GRAS	0.930842	-0.22151	0.501044	0.997827	-0.227418	0.527288
TRINITY_DN22019_c0_g1_i1-A1	K15032//mTERF domain-containing protein, mitochondrial;K15032//mTERF domain-containing protein, mitochondrial;K15032//mTERF domain-containing protein, mitochondrial;K15032//mTERF domain-containing protein, mitochondrial;K15032//mTERF domain-containing protein, mitochondrial	GO:0006355//regulation of transcription, DNA-templated;GO:0006353//DNA-templated transcription, termination;GO:0003690//double-stranded DNA binding;GO:0006355//regulation of transcription, DNA-templated;GO:0006353//DNA-templated transcription, termination;GO:0006355//regulation of transcription, DNA-templated;GO:0006355//regulation of transcription, DNA-templated	http://plntfdb.bio.uni-potsdam.de/v3.0/fam_mem.php?family_id=mTERF	0.747868	0.326757	0.254898	0.997827	0.307389	0.121072
TRINITY_DN22052_c0_g1_i1-A1	K13107//RNA-binding motif protein, X-linked 2;K13107//RNA-binding motif protein, X-linked 2;K13107//RNA-binding motif protein, X-linked 2;K13107//RNA-binding motif protein, X-linked 2;K13107//RNA-binding motif protein, X-linked 2	GO:0003723//RNA binding;GO:0003677//DNA binding;GO:0046872//metal ion binding	http://plntfdb.bio.uni-potsdam.de/v3.0/fam_mem.php?family_id=C3H	0.900856	0.143014	0.44559	0.997827	0.105222	0.547543
TRINITY_DN2213_c0_g1_i2-A1	K00430//peroxidase [EC:1.11.1.7]+ko01100//Metabolic pathways+ko01110//Biosynthesis of secondary metabolites+ko00940//Phenylpropanoid biosynthesis;K00430//peroxidase [EC:1.11.1.7]+ko01100//Metabolic pathways+ko01110//Biosynthesis of secondary metabolites+ko00940//Phenylpropanoid biosynthesis	GO:0005634//nucleus	http://plntfdb.bio.uni-potsdam.de/v3.0/fam_mem.php?family_id=MYB	0.974678	0.0675199	0.758103	0.997827	0.302609	0.10342
TRINITY_DN2213_c0_g3_i1-A1	K00430//peroxidase [EC:1.11.1.7]+ko01100//Metabolic pathways+ko01110//Biosynthesis of secondary metabolites+ko00940//Phenylpropanoid biosynthesis;K00430//peroxidase [EC:1.11.1.7]+ko01100//Metabolic pathways+ko01110//Biosynthesis of secondary metabolites+ko00940//Phenylpropanoid biosynthesis	GO:0005634//nucleus	http://plntfdb.bio.uni-potsdam.de/v3.0/fam_mem.php?family_id=MYB	0.638568	0.524591	0.175175	0.997827	0.71166	0.0514701
TRINITY_DN2219_c0_g1_i1-A1	K09286//EREBP-like factor;K09286//EREBP-like factor;K09286//EREBP-like factor;K09286//EREBP-like factor;K09286//EREBP-like factor	GO:0005634//nucleus;GO:0003677//DNA binding;GO:0003700//DNA-binding transcription factor activity	http://plntfdb.bio.uni-potsdam.de/v3.0/fam_mem.php?family_id=AP2-EREBP	0.409423	-0.340527	0.0717305	0.997827	-0.174354	0.408636
TRINITY_DN22262_c0_g1_i1-A1	K16225//probable WRKY transcription factor 52+ko04626//Plant-pathogen interaction;K13459//disease resistance protein RPS2+ko04626//Plant-pathogen interaction;K16225//probable WRKY transcription factor 52+ko04626//Plant-pathogen interaction;K13425//WRKY transcription factor 22+ko04016//MAPK signaling pathway - plant+ko04626//Plant-pathogen interaction;K13425//WRKY transcription factor 22+ko04016//…	GO:0003700//DNA-binding transcription factor activity;GO:0043565//sequence-specific DNA binding;GO:0005634//nucleus	http://plntfdb.bio.uni-potsdam.de/v3.0/fam_mem.php?family_id=WRKY	0.470793	-1.0198	0.0938664	0.997827	-0.378123	0.60651
TRINITY_DN2237_c0_g1_i1-A1	K12860//pre-mRNA-splicing factor CDC5/CEF1+ko03040//Spliceosome;K12860//pre-mRNA-splicing factor CDC5/CEF1+ko03040//Spliceosome;K12860//pre-mRNA-splicing factor CDC5/CEF1+ko03040//Spliceosome;K12860//pre-mRNA-splicing factor CDC5/CEF1+ko03040//Spliceosome;K12860//pre-mRNA-splicing factor CDC5/CEF1+ko03040//Spliceosome	GO:0006397//mRNA processing;GO:0006397//mRNA processing;GO:0008380//RNA splicing;GO:0051301//cell division;GO:0008380//RNA splicing;GO:0005681//spliceosomal complex;GO:0005681//spliceosomal complex	http://plntfdb.bio.uni-potsdam.de/v3.0/fam_mem.php?family_id=MYB	0.996939	-0.0182553	0.918264	0.997827	0.0397516	0.754669
TRINITY_DN22417_c0_g1_i1-A1	K13415//protein brassinosteroid insensitive 1 [EC:2.7.10.1 2.7.11.1]+ko04075//Plant hormone signal transduction	GO:0009908//flower development;GO:0003677//DNA binding;GO:0009908//flower development;GO:0003700//DNA-binding transcription factor activity;GO:0005634//nucleus;GO:0046872//metal ion binding;GO:0009908//flower development;GO:0009908//flower development	http://plntfdb.bio.uni-potsdam.de/v3.0/fam_mem.php?family_id=SBP	0.0370221	-1.16893	0.0012813	0.997827	0.721379	0.104178
TRINITY_DN22550_c0_g1_i1-A1	K09286//EREBP-like factor;K09286//EREBP-like factor;K09286//EREBP-like factor;K09286//EREBP-like factor;K09286//EREBP-like factor	GO:0005634//nucleus;GO:0003700//DNA-binding transcription factor activity;GO:0003677//DNA binding	http://plntfdb.bio.uni-potsdam.de/v3.0/fam_mem.php?family_id=AP2-EREBP	0.998319	0.0853589	0.98331	0.997827	-0.838247	0.837237
TRINITY_DN22772_c0_g1_i1-A1	K17756//long-chain-alcohol oxidase [EC:1.1.3.20];K00521//ferric-chelate reductase [EC:1.16.1.7];K00521//ferric-chelate reductase [EC:1.16.1.7];K14016//ubiquitin fusion degradation protein 1+ko04141//Protein processing in endoplasmic reticulum;K14964//Set1/Ash2 histone methyltransferase complex subunit ASH2	GO:0006355//regulation of transcription, DNA-templated;GO:0003677//DNA binding;GO:0006355//regulation of transcription, DNA-templated;GO:0006355//regulation of transcription, DNA-templated;GO:0006355//regulation of transcription, DNA-templated	http://plntfdb.bio.uni-potsdam.de/v3.0/fam_mem.php?family_id=NAC	0.858806	1.29307	0.376028	0.997827	-1.66515	0.383392
TRINITY_DN22874_c0_g1_i1-A1	K09422//transcription factor MYB, plant;K09422//transcription factor MYB, plant;K09422//transcription factor MYB, plant;K09422//transcription factor MYB, plant;K09422//transcription factor MYB, plant	GO:0005634//nucleus	http://plntfdb.bio.uni-potsdam.de/v3.0/fam_mem.php?family_id=MYB	0.974678	-0.785421	0.796452	0.997827	0.123533	0.975848
TRINITY_DN2288_c0_g1_i1-A1	K14491//two-component response regulator ARR-B family+ko04075//Plant hormone signal transduction;K14491//two-component response regulator ARR-B family+ko04075//Plant hormone signal transduction;K14491//two-component response regulator ARR-B family+ko04075//Plant hormone signal transduction;K14491//two-component response regulator ARR-B family+ko04075//Plant hormone signal transduction;K14491//two…	GO:0000160//phosphorelay signal transduction system;GO:0000160//phosphorelay signal transduction system;GO:0009736//cytokinin-activated signaling pathway;GO:0009736//cytokinin-activated signaling pathway;GO:0000160//phosphorelay signal transduction system;GO:0009736//cytokinin-activated signaling pathway;GO:0000160//phosphorelay signal transduction system;GO:0003700//DNA-binding transcription fac…	http://plntfdb.bio.uni-potsdam.de/v3.0/fam_mem.php?family_id=ARR-B	0.780419	0.795517	0.285148	0.997827	-0.914094	0.26418
TRINITY_DN2288_c0_g1_i2-A1	K14491//two-component response regulator ARR-B family+ko04075//Plant hormone signal transduction;K14491//two-component response regulator ARR-B family+ko04075//Plant hormone signal transduction;K14491//two-component response regulator ARR-B family+ko04075//Plant hormone signal transduction;K14491//two-component response regulator ARR-B family+ko04075//Plant hormone signal transduction;K14491//two…	GO:0009736//cytokinin-activated signaling pathway;GO:0003700//DNA-binding transcription factor activity;GO:0000160//phosphorelay signal transduction system;GO:0009736//cytokinin-activated signaling pathway;GO:0009736//cytokinin-activated signaling pathway;GO:0000160//phosphorelay signal transduction system;GO:0000160//phosphorelay signal transduction system;GO:0000160//phosphorelay signal transdu…	http://plntfdb.bio.uni-potsdam.de/v3.0/fam_mem.php?family_id=ARR-B	0.974678	-0.0434299	0.771095	0.997827	-0.0341284	0.804222
TRINITY_DN2288_c0_g1_i3-A1	K14491//two-component response regulator ARR-B family+ko04075//Plant hormone signal transduction;K14491//two-component response regulator ARR-B family+ko04075//Plant hormone signal transduction;K14491//two-component response regulator ARR-B family+ko04075//Plant hormone signal transduction;K14491//two-component response regulator ARR-B family+ko04075//Plant hormone signal transduction;K14491//two…	GO:0000160//phosphorelay signal transduction system;GO:0003700//DNA-binding transcription factor activity;GO:0000160//phosphorelay signal transduction system;GO:0000160//phosphorelay signal transduction system;GO:0009736//cytokinin-activated signaling pathway;GO:0000160//phosphorelay signal transduction system;GO:0003677//DNA binding;GO:0009736//cytokinin-activated signaling pathway;GO:0000160//p…	http://plntfdb.bio.uni-potsdam.de/v3.0/fam_mem.php?family_id=ARR-B	0.938542	-0.0920181	0.530548	0.997827	-0.117367	0.427045
TRINITY_DN23175_c0_g1_i1-A1	K11649//SWI/SNF related-matrix-associated actin-dependent regulator of chromatin subfamily C;K11649//SWI/SNF related-matrix-associated actin-dependent regulator of chromatin subfamily C;K11649//SWI/SNF related-matrix-associated actin-dependent regulator of chromatin subfamily C;K11649//SWI/SNF related-matrix-associated actin-dependent regulator of chromatin subfamily C;K11649//SWI/SNF related-mat…	GO:0005634//nucleus	http://plntfdb.bio.uni-potsdam.de/v3.0/fam_mem.php?family_id=MYB	0.288522	0.370178	0.0378591	0.997827	0.311935	0.0619347
TRINITY_DN23180_c0_g1_i1-A1	K13422//transcription factor MYC2+ko04016//MAPK signaling pathway - plant+ko04075//Plant hormone signal transduction;K13422//transcription factor MYC2+ko04016//MAPK signaling pathway - plant+ko04075//Plant hormone signal transduction;K13422//transcription factor MYC2+ko04016//MAPK signaling pathway - plant+ko04075//Plant hormone signal transduction;K13422//transcription factor MYC2+ko04016//MAPK …	GO:0046983//protein dimerization activity;GO:0005634//nucleus	http://plntfdb.bio.uni-potsdam.de/v3.0/fam_mem.php?family_id=bHLH	0.974678	-0.103068	0.698868	0.997827	0.274792	0.16308
TRINITY_DN23369_c0_g1_i1-A1	K06620//transcription factor E2F3;K06620//transcription factor E2F3;K06620//transcription factor E2F3;K06620//transcription factor E2F3;K06620//transcription factor E2F3	GO:0005634//nucleus;GO:0007049//cell cycle;GO:0006357//regulation of transcription by RNA polymerase II;GO:0006357//regulation of transcription by RNA polymerase II;GO:0006357//regulation of transcription by RNA polymerase II;GO:0046983//protein dimerization activity;GO:0005667//transcription regulator complex;GO:0006357//regulation of transcription by RNA polymerase II;GO:0000978//RNA polymerase…	http://plntfdb.bio.uni-potsdam.de/v3.0/fam_mem.php?family_id=E2F-DP	0.983127	-0.0351574	0.871899	0.997827	0.191698	0.358941
TRINITY_DN23380_c0_g1_i1-A1	K17604//zinc finger SWIM domain-containing protein 3;K17604//zinc finger SWIM domain-containing protein 3;K17604//zinc finger SWIM domain-containing protein 3;K17604//zinc finger SWIM domain-containing protein 3;K17604//zinc finger SWIM domain-containing protein 3	GO:0006355//regulation of transcription, DNA-templated;GO:0006355//regulation of transcription, DNA-templated;GO:0005634//nucleus;GO:0008270//zinc ion binding;GO:0006355//regulation of transcription, DNA-templated;GO:0006355//regulation of transcription, DNA-templated	http://plntfdb.bio.uni-potsdam.de/v3.0/fam_mem.php?family_id=FAR1	0.974678	-0.0689686	0.733881	0.997827	0.0184617	0.9199
TRINITY_DN23485_c0_g1_i1-A1	K09422//transcription factor MYB, plant;K09422//transcription factor MYB, plant;K09422//transcription factor MYB, plant;K09422//transcription factor MYB, plant;K09422//transcription factor MYB, plant	GO:0005634//nucleus	http://plntfdb.bio.uni-potsdam.de/v3.0/fam_mem.php?family_id=MYB	0.20086	-0.91434	0.0199847	0.997827	-0.308727	0.508607
TRINITY_DN234_c0_g3_i1-A1	K15601//[histone H3]-dimethyl-L-lysine9 demethylase [EC:1.14.11.65]	GO:0003677//DNA binding;GO:0005634//nucleus	http://plntfdb.bio.uni-potsdam.de/v3.0/fam_mem.php?family_id=zf-HD	0.586051	0.301716	0.145553	0.997827	0.0430762	0.798939
TRINITY_DN23552_c0_g1_i1-A1	K00521//ferric-chelate reductase [EC:1.16.1.7];K00521//ferric-chelate reductase [EC:1.16.1.7];K17756//long-chain-alcohol oxidase [EC:1.1.3.20];K16296//serine carboxypeptidase-like clade I [EC:3.4.16.-];K14964//Set1/Ash2 histone methyltransferase complex subunit ASH2	GO:0006355//regulation of transcription, DNA-templated;GO:0006355//regulation of transcription, DNA-templated;GO:0006355//regulation of transcription, DNA-templated;GO:0003677//DNA binding;GO:0006355//regulation of transcription, DNA-templated	http://plntfdb.bio.uni-potsdam.de/v3.0/fam_mem.php?family_id=NAC	0.974678	0.12472	0.697428	0.961555	-0.965873	0.0296349
TRINITY_DN2355_c0_g1_i1-A1	K09286//EREBP-like factor;K09286//EREBP-like factor;K09286//EREBP-like factor;K09286//EREBP-like factor;K09286//EREBP-like factor	GO:0009873//ethylene-activated signaling pathway;GO:0009873//ethylene-activated signaling pathway;GO:0009873//ethylene-activated signaling pathway;GO:0005634//nucleus;GO:0009873//ethylene-activated signaling pathway;GO:0009873//ethylene-activated signaling pathway;GO:0003700//DNA-binding transcription factor activity;GO:0003677//DNA binding	http://plntfdb.bio.uni-potsdam.de/v3.0/fam_mem.php?family_id=AP2-EREBP	0.970954	0.102034	0.667054	0.997827	-0.296384	0.223581
TRINITY_DN236_c0_g1_i1-A1	K09422//transcription factor MYB, plant;K09422//transcription factor MYB, plant;K09422//transcription factor MYB, plant;K09422//transcription factor MYB, plant;K09422//transcription factor MYB, plant	GO:0003700//DNA-binding transcription factor activity;GO:0043565//sequence-specific DNA binding;GO:0005634//nucleus	http://plntfdb.bio.uni-potsdam.de/v3.0/fam_mem.php?family_id=MYB	0.974678	-0.0664881	0.803399	0.997827	0.245748	0.28736
TRINITY_DN236_c0_g1_i2-A1	K09422//transcription factor MYB, plant;K09422//transcription factor MYB, plant;K09422//transcription factor MYB, plant;K09422//transcription factor MYB, plant;K09422//transcription factor MYB, plant	GO:0043565//sequence-specific DNA binding;GO:0003700//DNA-binding transcription factor activity;GO:0005634//nucleus	http://plntfdb.bio.uni-potsdam.de/v3.0/fam_mem.php?family_id=MYB	0.0463942	0.944447	0.00184961	0.997827	-0.442235	0.0962243
TRINITY_DN236_c0_g1_i3-A1	K09422//transcription factor MYB, plant;K09422//transcription factor MYB, plant;K09422//transcription factor MYB, plant;K09422//transcription factor MYB, plant;K09422//transcription factor MYB, plant	GO:0005634//nucleus;GO:0043565//sequence-specific DNA binding;GO:0003700//DNA-binding transcription factor activity	http://plntfdb.bio.uni-potsdam.de/v3.0/fam_mem.php?family_id=MYB	0.00197752	1.46177	2.02617e-05	0.997827	-0.601384	0.0638843
TRINITY_DN236_c0_g1_i4-A1	K09422//transcription factor MYB, plant;K09422//transcription factor MYB, plant;K09422//transcription factor MYB, plant;K09422//transcription factor MYB, plant;K09422//transcription factor MYB, plant	GO:0043565//sequence-specific DNA binding;GO:0003700//DNA-binding transcription factor activity;GO:0005634//nucleus	http://plntfdb.bio.uni-potsdam.de/v3.0/fam_mem.php?family_id=MYB	0.99097	-0.0732754	0.896053	0.997827	0.111814	0.839773
TRINITY_DN236_c0_g1_i5-A1	K09422//transcription factor MYB, plant;K09422//transcription factor MYB, plant;K09422//transcription factor MYB, plant;K09422//transcription factor MYB, plant;K09422//transcription factor MYB, plant	GO:0043565//sequence-specific DNA binding;GO:0005634//nucleus;GO:0003700//DNA-binding transcription factor activity	http://plntfdb.bio.uni-potsdam.de/v3.0/fam_mem.php?family_id=MYB	0.0741954	0.879902	0.00391344	0.997827	-0.0144615	0.958953
TRINITY_DN236_c0_g1_i6-A1	K09422//transcription factor MYB, plant;K09422//transcription factor MYB, plant;K09422//transcription factor MYB, plant;K09422//transcription factor MYB, plant;K09422//transcription factor MYB, plant	GO:0005634//nucleus;GO:0043565//sequence-specific DNA binding;GO:0003700//DNA-binding transcription factor activity	http://plntfdb.bio.uni-potsdam.de/v3.0/fam_mem.php?family_id=MYB	0.00218061	1.40995	2.30261e-05	0.997827	-0.364035	0.260047
TRINITY_DN23877_c0_g1_i1-A1	K09060//plant G-box-binding factor;K09060//plant G-box-binding factor;K09060//plant G-box-binding factor;K09060//plant G-box-binding factor;K09060//plant G-box-binding factor	GO:0003700//DNA-binding transcription factor activity	http://plntfdb.bio.uni-potsdam.de/v3.0/fam_mem.php?family_id=bZIP	0.980406	-0.0651359	0.861556	0.997827	0.103961	0.793339
TRINITY_DN2428_c0_g1_i1-A1	K09287//RAV-like factor;K09287//RAV-like factor;K09287//RAV-like factor;K09287//RAV-like factor;K09287//RAV-like factor	GO:0003677//DNA binding;GO:0003700//DNA-binding transcription factor activity;GO:0005634//nucleus	http://plntfdb.bio.uni-potsdam.de/v3.0/fam_mem.php?family_id=AP2-EREBP	0.00675277	-0.980128	0.000100992	0.997827	-0.313276	0.171464
TRINITY_DN2428_c0_g2_i1-A1	K09287//RAV-like factor;K09287//RAV-like factor;K09287//RAV-like factor;K09287//RAV-like factor;K09287//RAV-like factor	GO:0003677//DNA binding;GO:0003700//DNA-binding transcription factor activity;GO:0005634//nucleus	http://plntfdb.bio.uni-potsdam.de/v3.0/fam_mem.php?family_id=AP2-EREBP	0.842543	-0.288252	0.355416	0.997827	-0.102967	0.750779
TRINITY_DN2428_c0_g6_i1-A1	K09287//RAV-like factor;K09287//RAV-like factor;K09287//RAV-like factor;K09287//RAV-like factor;K09287//RAV-like factor	GO:0003700//DNA-binding transcription factor activity;GO:0005634//nucleus;GO:0003677//DNA binding	http://plntfdb.bio.uni-potsdam.de/v3.0/fam_mem.php?family_id=ABI3VP1	0.873489	-0.214253	0.39819	0.997827	0.0709595	0.800064
TRINITY_DN2441_c1_g1_i1-A1	K14486//auxin response factor+ko04075//Plant hormone signal transduction;K14486//auxin response factor+ko04075//Plant hormone signal transduction;K14486//auxin response factor+ko04075//Plant hormone signal transduction;K14486//auxin response factor+ko04075//Plant hormone signal transduction;K14486//auxin response factor+ko04075//Plant hormone signal transduction	GO:0009734//auxin-activated signaling pathway;GO:0005634//nucleus;GO:0009734//auxin-activated signaling pathway;GO:0009734//auxin-activated signaling pathway;GO:0006355//regulation of transcription, DNA-templated;GO:0009734//auxin-activated signaling pathway;GO:0006355//regulation of transcription, DNA-templated;GO:0006355//regulation of transcription, DNA-templated;GO:0006355//regulation of tran…	http://plntfdb.bio.uni-potsdam.de/v3.0/fam_mem.php?family_id=ARF	0.955445	-0.0859999	0.573543	0.731267	0.346592	0.0155673
TRINITY_DN2448_c0_g1_i2-A1	K12135//zinc finger protein CONSTANS+ko04712//Circadian rhythm - plant;K12135//zinc finger protein CONSTANS+ko04712//Circadian rhythm - plant;K12135//zinc finger protein CONSTANS+ko04712//Circadian rhythm - plant;K12135//zinc finger protein CONSTANS+ko04712//Circadian rhythm - plant;K12135//zinc finger protein CONSTANS+ko04712//Circadian rhythm - plant	GO:0008270//zinc ion binding;GO:0005634//nucleus	http://plntfdb.bio.uni-potsdam.de/v3.0/fam_mem.php?family_id=C2C2-CO-like	0.00974128	-0.765119	0.000170458	0.997827	-0.143624	0.492231
TRINITY_DN24529_c0_g1_i1-A1	K09422//transcription factor MYB, plant;K09422//transcription factor MYB, plant;K09422//transcription factor MYB, plant;K09422//transcription factor MYB, plant;K09422//transcription factor MYB, plant	GO:0005634//nucleus	http://plntfdb.bio.uni-potsdam.de/v3.0/fam_mem.php?family_id=MYB	0.970835	-1.74404	0.665998
TRINITY_DN2452_c0_g1_i1-A1	K13415//protein brassinosteroid insensitive 1 [EC:2.7.10.1 2.7.11.1]+ko04075//Plant hormone signal transduction	GO:0005634//nucleus;GO:0003677//DNA binding;GO:0046872//metal ion binding	http://plntfdb.bio.uni-potsdam.de/v3.0/fam_mem.php?family_id=SBP	0.81987	-1.30424	0.32889	0.9986	-0.0258568	0.987177
TRINITY_DN2452_c0_g1_i3-A1	K13415//protein brassinosteroid insensitive 1 [EC:2.7.10.1 2.7.11.1]+ko04075//Plant hormone signal transduction	GO:0005634//nucleus;GO:0003677//DNA binding;GO:0046872//metal ion binding	http://plntfdb.bio.uni-potsdam.de/v3.0/fam_mem.php?family_id=SBP	0.42094	-0.510253	0.0751731	0.997827	-0.2022	0.530053
TRINITY_DN2452_c0_g1_i4-A1	K13415//protein brassinosteroid insensitive 1 [EC:2.7.10.1 2.7.11.1]+ko04075//Plant hormone signal transduction	GO:0046872//metal ion binding;GO:0005634//nucleus;GO:0003677//DNA binding	http://plntfdb.bio.uni-potsdam.de/v3.0/fam_mem.php?family_id=SBP	0.233834	-0.491737	0.0260269	0.997827	-0.0874506	0.714248
TRINITY_DN245_c0_g1_i15-A1	K12835//ATP-dependent RNA helicase DDX42 [EC:3.6.4.13]+ko03040//Spliceosome;K13424//WRKY transcription factor 33+ko04016//MAPK signaling pathway - plant+ko04626//Plant-pathogen interaction;K13424//WRKY transcription factor 33+ko04016//MAPK signaling pathway - plant+ko04626//Plant-pathogen interaction;K13424//WRKY transcription factor 33+ko04016//MAPK signaling pathway - plant+ko04626//Plant-patho…	GO:0003700//DNA-binding transcription factor activity;GO:0043565//sequence-specific DNA binding;GO:0005634//nucleus	http://plntfdb.bio.uni-potsdam.de/v3.0/fam_mem.php?family_id=WRKY	0.970954	0.11097	0.670356	0.997827	-0.355033	0.201325
TRINITY_DN2460_c0_g3_i1-A1	K14486//auxin response factor+ko04075//Plant hormone signal transduction;K14486//auxin response factor+ko04075//Plant hormone signal transduction;K14486//auxin response factor+ko04075//Plant hormone signal transduction;K14486//auxin response factor+ko04075//Plant hormone signal transduction;K14486//auxin response factor+ko04075//Plant hormone signal transduction	GO:0009734//auxin-activated signaling pathway;GO:0006355//regulation of transcription, DNA-templated;GO:0009734//auxin-activated signaling pathway;GO:0009734//auxin-activated signaling pathway;GO:0005634//nucleus;GO:0006355//regulation of transcription, DNA-templated;GO:0006355//regulation of transcription, DNA-templated;GO:0009734//auxin-activated signaling pathway;GO:0006355//regulation of tran…	http://plntfdb.bio.uni-potsdam.de/v3.0/fam_mem.php?family_id=ARF	0.215522	-0.549589	0.0226232	0.997827	-0.379913	0.193336
TRINITY_DN2460_c0_g3_i3-A1	K14486//auxin response factor+ko04075//Plant hormone signal transduction;K14486//auxin response factor+ko04075//Plant hormone signal transduction;K14486//auxin response factor+ko04075//Plant hormone signal transduction;K14486//auxin response factor+ko04075//Plant hormone signal transduction;K14486//auxin response factor+ko04075//Plant hormone signal transduction	GO:0006355//regulation of transcription, DNA-templated;GO:0009734//auxin-activated signaling pathway;GO:0005634//nucleus;GO:0009734//auxin-activated signaling pathway;GO:0006355//regulation of transcription, DNA-templated;GO:0009734//auxin-activated signaling pathway;GO:0009734//auxin-activated signaling pathway;GO:0009734//auxin-activated signaling pathway;GO:0006355//regulation of transcription…	http://plntfdb.bio.uni-potsdam.de/v3.0/fam_mem.php?family_id=ARF	0.0287442	-1.2805	0.000873401	0.997827	-0.156741	0.747786
TRINITY_DN2476_c1_g1_i1-A1	K14491//two-component response regulator ARR-B family+ko04075//Plant hormone signal transduction;K14491//two-component response regulator ARR-B family+ko04075//Plant hormone signal transduction;K14491//two-component response regulator ARR-B family+ko04075//Plant hormone signal transduction;K14491//two-component response regulator ARR-B family+ko04075//Plant hormone signal transduction;K14491//two…	GO:0003700//DNA-binding transcription factor activity;GO:0003677//DNA binding;GO:0005634//nucleus	http://plntfdb.bio.uni-potsdam.de/v3.0/fam_mem.php?family_id=G2-like	0.785743	-0.205468	0.290139	0.997827	-0.118621	0.438148
TRINITY_DN24776_c0_g1_i1-A1	K08237//hydroquinone glucosyltransferase [EC:2.4.1.218];K11111//telomeric repeat-binding factor 2;K11111//telomeric repeat-binding factor 2	GO:0005634//nucleus	http://plntfdb.bio.uni-potsdam.de/v3.0/fam_mem.php?family_id=MYB	0.853946	0.143368	0.371044	0.997827	0.0581554	0.69827
TRINITY_DN24874_c0_g1_i1-A1	K09419//heat shock transcription factor, other eukaryote;K09419//heat shock transcription factor, other eukaryote;K09419//heat shock transcription factor, other eukaryote;K09419//heat shock transcription factor, other eukaryote;K09419//heat shock transcription factor, other eukaryote	GO:0043565//sequence-specific DNA binding;GO:0005634//nucleus;GO:0003700//DNA-binding transcription factor activity	http://plntfdb.bio.uni-potsdam.de/v3.0/fam_mem.php?family_id=HSF	0.624727	-0.473406	0.167571	0.997827	-0.599158	0.217041
TRINITY_DN24880_c0_g1_i1-A1	K09422//transcription factor MYB, plant;K09422//transcription factor MYB, plant;K09422//transcription factor MYB, plant;K09422//transcription factor MYB, plant;K09422//transcription factor MYB, plant	GO:0005634//nucleus	http://plntfdb.bio.uni-potsdam.de/v3.0/fam_mem.php?family_id=MYB	0.177058	1.20218	0.0160431	0.997827	0.857008	0.0337096
TRINITY_DN24882_c0_g1_i1-A1	K14514//ethylene-insensitive protein 3+ko04016//MAPK signaling pathway - plant+ko04075//Plant hormone signal transduction;K14514//ethylene-insensitive protein 3+ko04016//MAPK signaling pathway - plant+ko04075//Plant hormone signal transduction;K14514//ethylene-insensitive protein 3+ko04016//MAPK signaling pathway - plant+ko04075//Plant hormone signal transduction;K14514//ethylene-insensitive prot…	GO:0009873//ethylene-activated signaling pathway;GO:0009873//ethylene-activated signaling pathway;GO:0005634//nucleus;GO:0009873//ethylene-activated signaling pathway;GO:0009873//ethylene-activated signaling pathway;GO:0003700//DNA-binding transcription factor activity;GO:0009873//ethylene-activated signaling pathway	http://plntfdb.bio.uni-potsdam.de/v3.0/fam_mem.php?family_id=EIL	0.707806	0.244649	0.222761	0.997827	0.330442	0.0632954
TRINITY_DN24906_c0_g1_i1-A1	K09287//RAV-like factor;K09287//RAV-like factor;K09287//RAV-like factor;K09287//RAV-like factor;K09287//RAV-like factor	GO:0003677//DNA binding;GO:0005634//nucleus	http://plntfdb.bio.uni-potsdam.de/v3.0/fam_mem.php?family_id=ABI3VP1	0.911937	0.189552	0.464137	0.997827	-0.0935922	0.726374
TRINITY_DN2491_c0_g1_i2-A1	K00430//peroxidase [EC:1.11.1.7]+ko01100//Metabolic pathways+ko01110//Biosynthesis of secondary metabolites+ko00940//Phenylpropanoid biosynthesis;K00430//peroxidase [EC:1.11.1.7]+ko01100//Metabolic pathways+ko01110//Biosynthesis of secondary metabolites+ko00940//Phenylpropanoid biosynthesis	GO:0005634//nucleus	http://plntfdb.bio.uni-potsdam.de/v3.0/fam_mem.php?family_id=MYB	0.394085	-0.417517	0.0663933	0.997827	-0.104044	0.583068
TRINITY_DN2498_c0_g3_i1-A1	K15332//tRNA (uracil-5-)-methyltransferase [EC:2.1.1.-];K15332//tRNA (uracil-5-)-methyltransferase [EC:2.1.1.-];K15332//tRNA (uracil-5-)-methyltransferase [EC:2.1.1.-];K15332//tRNA (uracil-5-)-methyltransferase [EC:2.1.1.-];K15332//tRNA (uracil-5-)-methyltransferase [EC:2.1.1.-]	GO:0003677//DNA binding;GO:0006396//RNA processing;GO:0046872//metal ion binding;GO:0006396//RNA processing;GO:0008173//RNA methyltransferase activity;GO:0003723//RNA binding	http://plntfdb.bio.uni-potsdam.de/v3.0/fam_mem.php?family_id=C3H	0.091821	0.568831	0.00546045	0.997827	0.264827	0.186787
TRINITY_DN249_c0_g1_i1-A1	K09284//AP2-like factor, euAP2 lineage;K09284//AP2-like factor, euAP2 lineage;K09284//AP2-like factor, euAP2 lineage;K09284//AP2-like factor, euAP2 lineage;K09284//AP2-like factor, euAP2 lineage	GO:0005634//nucleus;GO:0003677//DNA binding;GO:0003700//DNA-binding transcription factor activity	http://plntfdb.bio.uni-potsdam.de/v3.0/fam_mem.php?family_id=AP2-EREBP	0.308492	-0.567244	0.0425255	0.997827	-0.570999	0.0474987
TRINITY_DN249_c0_g1_i3-A1	K09284//AP2-like factor, euAP2 lineage;K09284//AP2-like factor, euAP2 lineage;K09284//AP2-like factor, euAP2 lineage;K09284//AP2-like factor, euAP2 lineage;K09284//AP2-like factor, euAP2 lineage	GO:0003700//DNA-binding transcription factor activity;GO:0003677//DNA binding;GO:0005634//nucleus	http://plntfdb.bio.uni-potsdam.de/v3.0/fam_mem.php?family_id=AP2-EREBP	0.839846	-0.181653	0.351174	0.997827	0.11037	0.460609
TRINITY_DN249_c0_g1_i5-A1	K09284//AP2-like factor, euAP2 lineage;K09284//AP2-like factor, euAP2 lineage;K09284//AP2-like factor, euAP2 lineage;K09284//AP2-like factor, euAP2 lineage;K09284//AP2-like factor, euAP2 lineage	GO:0003677//DNA binding;GO:0003700//DNA-binding transcription factor activity;GO:0005634//nucleus	http://plntfdb.bio.uni-potsdam.de/v3.0/fam_mem.php?family_id=AP2-EREBP	1.76161e-10	-1.77773	4.55549e-14	0.997827	0.32111	0.595363
TRINITY_DN249_c0_g1_i7-A1	K09284//AP2-like factor, euAP2 lineage;K09284//AP2-like factor, euAP2 lineage;K09284//AP2-like factor, euAP2 lineage;K09284//AP2-like factor, euAP2 lineage;K09284//AP2-like factor, euAP2 lineage	GO:0003677//DNA binding;GO:0005634//nucleus;GO:0003700//DNA-binding transcription factor activity	http://plntfdb.bio.uni-potsdam.de/v3.0/fam_mem.php?family_id=AP2-EREBP	0.727034	-1.91831	0.237631	0.997827	0.622467	0.70943
TRINITY_DN249_c6_g1_i1-A1	K13425//WRKY transcription factor 22+ko04016//MAPK signaling pathway - plant+ko04626//Plant-pathogen interaction;K13425//WRKY transcription factor 22+ko04016//MAPK signaling pathway - plant+ko04626//Plant-pathogen interaction;K13425//WRKY transcription factor 22+ko04016//MAPK signaling pathway - plant+ko04626//Plant-pathogen interaction;K13425//WRKY transcription factor 22+ko04016//MAPK signaling…	GO:0005634//nucleus;GO:0043565//sequence-specific DNA binding;GO:0003700//DNA-binding transcription factor activity	http://plntfdb.bio.uni-potsdam.de/v3.0/fam_mem.php?family_id=WRKY	0.66493	0.832284	0.192604	0.372683	-1.94102	0.00380984
TRINITY_DN25007_c0_g1_i1-A1	K16221//transcription factor TCP21 (protein CCA1 HIKING EXPEDITION)+ko04712//Circadian rhythm - plant;K16221//transcription factor TCP21 (protein CCA1 HIKING EXPEDITION)+ko04712//Circadian rhythm - plant;K16221//transcription factor TCP21 (protein CCA1 HIKING EXPEDITION)+ko04712//Circadian rhythm - plant;K16221//transcription factor TCP21 (protein CCA1 HIKING EXPEDITION)+ko04712//Circadian rhythm…	GO:0003700//DNA-binding transcription factor activity	http://plntfdb.bio.uni-potsdam.de/v3.0/fam_mem.php?family_id=TCP	0.956381	-0.144625	0.575976	0.997827	-0.0233779	0.891316
TRINITY_DN2501_c0_g1_i2-A1	K09184//GATA-binding protein, other eukaryote;K09184//GATA-binding protein, other eukaryote;K00020//3-hydroxyisobutyrate dehydrogenase [EC:1.1.1.31]+ko00280//Valine, leucine and isoleucine degradation+ko01100//Metabolic pathways;K09184//GATA-binding protein, other eukaryote;K00020//3-hydroxyisobutyrate dehydrogenase [EC:1.1.1.31]+ko00280//Valine, leucine and isoleucine degradation+ko01100//Metabo…	GO:0006355//regulation of transcription, DNA-templated;GO:0043565//sequence-specific DNA binding;GO:0008270//zinc ion binding;GO:0006355//regulation of transcription, DNA-templated;GO:0006355//regulation of transcription, DNA-templated;GO:0006355//regulation of transcription, DNA-templated	http://plntfdb.bio.uni-potsdam.de/v3.0/fam_mem.php?family_id=C2C2-GATA	0.941124	-0.207163	0.538544	0.997827	-0.385473	0.116817
TRINITY_DN25036_c0_g1_i1-A1	K09422//transcription factor MYB, plant;K09422//transcription factor MYB, plant;K09422//transcription factor MYB, plant;K09422//transcription factor MYB, plant;K09422//transcription factor MYB, plant	GO:0005634//nucleus	http://plntfdb.bio.uni-potsdam.de/v3.0/fam_mem.php?family_id=MYB	0.950263	-0.214274	0.560709	0.997827	-0.963391	0.0485387
TRINITY_DN25037_c0_g1_i1-A1	K20558//transcription factor SPEECHLESS+ko04016//MAPK signaling pathway - plant;K20558//transcription factor SPEECHLESS+ko04016//MAPK signaling pathway - plant;K20558//transcription factor SPEECHLESS+ko04016//MAPK signaling pathway - plant;K20558//transcription factor SPEECHLESS+ko04016//MAPK signaling pathway - plant;K20558//transcription factor SPEECHLESS+ko04016//MAPK signaling pathway - plant	GO:0010052//guard cell differentiation;GO:0005634//nucleus;GO:0010052//guard cell differentiation;GO:0046983//protein dimerization activity;GO:0003700//DNA-binding transcription factor activity;GO:0010052//guard cell differentiation	http://plntfdb.bio.uni-potsdam.de/v3.0/fam_mem.php?family_id=bHLH	0.45925	-0.536739	0.0892392	0.997827	0.138217	0.693606
TRINITY_DN25043_c0_g1_i1-A1	K11649//SWI/SNF related-matrix-associated actin-dependent regulator of chromatin subfamily C;K11649//SWI/SNF related-matrix-associated actin-dependent regulator of chromatin subfamily C;K11649//SWI/SNF related-matrix-associated actin-dependent regulator of chromatin subfamily C;K11649//SWI/SNF related-matrix-associated actin-dependent regulator of chromatin subfamily C;K11649//SWI/SNF related-mat…	GO:0005634//nucleus	http://plntfdb.bio.uni-potsdam.de/v3.0/fam_mem.php?family_id=MYB	0.692448	0.254825	0.211447	0.997827	0.258433	0.186678
TRINITY_DN25084_c0_g1_i1-A1	K17604//zinc finger SWIM domain-containing protein 3;K17604//zinc finger SWIM domain-containing protein 3;K17604//zinc finger SWIM domain-containing protein 3;K17604//zinc finger SWIM domain-containing protein 3;K17604//zinc finger SWIM domain-containing protein 3	GO:0006355//regulation of transcription, DNA-templated;GO:0006355//regulation of transcription, DNA-templated;GO:0006355//regulation of transcription, DNA-templated;GO:0008270//zinc ion binding;GO:0005634//nucleus;GO:0006355//regulation of transcription, DNA-templated	http://plntfdb.bio.uni-potsdam.de/v3.0/fam_mem.php?family_id=FAR1	0.998319	-0.0143235	0.940469	0.997827	0.245931	0.174644
TRINITY_DN25273_c0_g1_i1-A1	K09377//cysteine and glycine-rich protein;K09377//cysteine and glycine-rich protein;K09377//cysteine and glycine-rich protein;K09377//cysteine and glycine-rich protein;K09377//cysteine and glycine-rich protein	GO:0046872//metal ion binding	http://plntfdb.bio.uni-potsdam.de/v3.0/fam_mem.php?family_id=LIM	0.440975	0.516707	0.08202	0.997827	-0.0258666	0.915684
TRINITY_DN25414_c0_g1_i1-A1	K18753//butyrate response factor;K18753//butyrate response factor;K18753//butyrate response factor;K18753//butyrate response factor;K18753//butyrate response factor	GO:0046872//metal ion binding;GO:0003677//DNA binding	http://plntfdb.bio.uni-potsdam.de/v3.0/fam_mem.php?family_id=C3H	0.998319	0.0549067	0.979535	0.997827	-0.394672	0.866116
TRINITY_DN25602_c0_g1_i1-A1	K13424//WRKY transcription factor 33+ko04016//MAPK signaling pathway - plant+ko04626//Plant-pathogen interaction;K13424//WRKY transcription factor 33+ko04016//MAPK signaling pathway - plant+ko04626//Plant-pathogen interaction;K13424//WRKY transcription factor 33+ko04016//MAPK signaling pathway - plant+ko04626//Plant-pathogen interaction;K13424//WRKY transcription factor 33+ko04016//MAPK signaling…	GO:0003700//DNA-binding transcription factor activity;GO:0043565//sequence-specific DNA binding;GO:0005634//nucleus	http://plntfdb.bio.uni-potsdam.de/v3.0/fam_mem.php?family_id=WRKY	0.0487707	1.96869	0.0019825	0.997827	0.764507	0.154802
TRINITY_DN25612_c0_g1_i1-A1	K15032//mTERF domain-containing protein, mitochondrial;K15032//mTERF domain-containing protein, mitochondrial;K15032//mTERF domain-containing protein, mitochondrial;K15032//mTERF domain-containing protein, mitochondrial;K15032//mTERF domain-containing protein, mitochondrial	GO:0006355//regulation of transcription, DNA-templated;GO:0003690//double-stranded DNA binding;GO:0006355//regulation of transcription, DNA-templated;GO:0051920//peroxiredoxin activity;GO:0006353//DNA-templated transcription, termination;GO:0051920//peroxiredoxin activity;GO:0006355//regulation of transcription, DNA-templated;GO:0006353//DNA-templated transcription, termination;GO:0006355//regula…	http://plntfdb.bio.uni-potsdam.de/v3.0/fam_mem.php?family_id=mTERF	0.948965	0.133552	0.557428	0.997827	-0.12809	0.589091
TRINITY_DN2561_c0_g1_i1-A1	K13459//disease resistance protein RPS2+ko04626//Plant-pathogen interaction;K13459//disease resistance protein RPS2+ko04626//Plant-pathogen interaction;K13459//disease resistance protein RPS2+ko04626//Plant-pathogen interaction;K16225//probable WRKY transcription factor 52+ko04626//Plant-pathogen interaction;K16225//probable WRKY transcription factor 52+ko04626//Plant-pathogen interaction	GO:0003700//DNA-binding transcription factor activity;GO:0005634//nucleus;GO:0043565//sequence-specific DNA binding	http://plntfdb.bio.uni-potsdam.de/v3.0/fam_mem.php?family_id=WRKY	0.26826	0.652694	0.0331076	0.9986	-0.00486037	0.986138
TRINITY_DN2561_c0_g1_i4-A1	K16225//probable WRKY transcription factor 52+ko04626//Plant-pathogen interaction;K16225//probable WRKY transcription factor 52+ko04626//Plant-pathogen interaction;K13459//disease resistance protein RPS2+ko04626//Plant-pathogen interaction;K13459//disease resistance protein RPS2+ko04626//Plant-pathogen interaction;K13459//disease resistance protein RPS2+ko04626//Plant-pathogen interaction	GO:0043565//sequence-specific DNA binding;GO:0003700//DNA-binding transcription factor activity;GO:0005634//nucleus	http://plntfdb.bio.uni-potsdam.de/v3.0/fam_mem.php?family_id=WRKY	0.81987	0.341059	0.328854	0.997827	0.327244	0.231396
TRINITY_DN2561_c0_g3_i2-A1	K13426//WRKY transcription factor 29+ko04016//MAPK signaling pathway - plant+ko04626//Plant-pathogen interaction;K16225//probable WRKY transcription factor 52+ko04626//Plant-pathogen interaction;K13426//WRKY transcription factor 29+ko04016//MAPK signaling pathway - plant+ko04626//Plant-pathogen interaction;K13426//WRKY transcription factor 29+ko04016//MAPK signaling pathway - plant+ko04626//Plant…	GO:0043565//sequence-specific DNA binding;GO:0005634//nucleus;GO:0003700//DNA-binding transcription factor activity	http://plntfdb.bio.uni-potsdam.de/v3.0/fam_mem.php?family_id=WRKY	0.967753	0.228174	0.618107	0.997827	0.40235	0.31469
TRINITY_DN25659_c0_g1_i1-A1	K15032//mTERF domain-containing protein, mitochondrial;K15032//mTERF domain-containing protein, mitochondrial;K15032//mTERF domain-containing protein, mitochondrial;K15032//mTERF domain-containing protein, mitochondrial;K15032//mTERF domain-containing protein, mitochondrial	GO:0006355//regulation of transcription, DNA-templated;GO:0006355//regulation of transcription, DNA-templated;GO:0006355//regulation of transcription, DNA-templated;GO:0006355//regulation of transcription, DNA-templated;GO:0006353//DNA-templated transcription, termination;GO:0003690//double-stranded DNA binding;GO:0006353//DNA-templated transcription, termination	http://plntfdb.bio.uni-potsdam.de/v3.0/fam_mem.php?family_id=mTERF	0.974678	-0.635768	0.81053	0.997827	0.236934	0.935703
TRINITY_DN2579_c4_g1_i1-A1	K09286//EREBP-like factor;K09286//EREBP-like factor;K09286//EREBP-like factor;K09286//EREBP-like factor;K09286//EREBP-like factor	GO:0003700//DNA-binding transcription factor activity;GO:0003677//DNA binding;GO:0005634//nucleus	http://plntfdb.bio.uni-potsdam.de/v3.0/fam_mem.php?family_id=AP2-EREBP	0.998907	0.0051383	0.993364	0.997827	-0.868575	0.211575
TRINITY_DN25872_c0_g1_i1-A1	K16225//probable WRKY transcription factor 52+ko04626//Plant-pathogen interaction;K13459//disease resistance protein RPS2+ko04626//Plant-pathogen interaction;K16225//probable WRKY transcription factor 52+ko04626//Plant-pathogen interaction;K16225//probable WRKY transcription factor 52+ko04626//Plant-pathogen interaction;K13459//disease resistance protein RPS2+ko04626//Plant-pathogen interaction	GO:0003700//DNA-binding transcription factor activity;GO:0043565//sequence-specific DNA binding;GO:0005634//nucleus	http://plntfdb.bio.uni-potsdam.de/v3.0/fam_mem.php?family_id=WRKY	0.998319	-0.0348911	0.977657	0.997827	1.77852	0.0622046
TRINITY_DN2595_c0_g1_i1-A1	K13425//WRKY transcription factor 22+ko04016//MAPK signaling pathway - plant+ko04626//Plant-pathogen interaction;K13425//WRKY transcription factor 22+ko04016//MAPK signaling pathway - plant+ko04626//Plant-pathogen interaction;K13425//WRKY transcription factor 22+ko04016//MAPK signaling pathway - plant+ko04626//Plant-pathogen interaction;K13425//WRKY transcription factor 22+ko04016//MAPK signaling…	GO:0043565//sequence-specific DNA binding;GO:0005634//nucleus;GO:0003700//DNA-binding transcription factor activity	http://plntfdb.bio.uni-potsdam.de/v3.0/fam_mem.php?family_id=WRKY	0.705058	0.254531	0.220533	0.997827	-0.0699513	0.726493
TRINITY_DN2595_c0_g1_i3-A1	K13425//WRKY transcription factor 22+ko04016//MAPK signaling pathway - plant+ko04626//Plant-pathogen interaction;K13425//WRKY transcription factor 22+ko04016//MAPK signaling pathway - plant+ko04626//Plant-pathogen interaction;K13425//WRKY transcription factor 22+ko04016//MAPK signaling pathway - plant+ko04626//Plant-pathogen interaction;K13425//WRKY transcription factor 22+ko04016//MAPK signaling…	GO:0043565//sequence-specific DNA binding;GO:0003700//DNA-binding transcription factor activity;GO:0005634//nucleus	http://plntfdb.bio.uni-potsdam.de/v3.0/fam_mem.php?family_id=WRKY	0.968132	0.16708	0.6339	0.997827	0.306671	0.352734
TRINITY_DN2597_c0_g1_i1-A1	K15032//mTERF domain-containing protein, mitochondrial;K15032//mTERF domain-containing protein, mitochondrial;K15032//mTERF domain-containing protein, mitochondrial;K15032//mTERF domain-containing protein, mitochondrial;K15032//mTERF domain-containing protein, mitochondrial	GO:0006355//regulation of transcription, DNA-templated;GO:0006355//regulation of transcription, DNA-templated;GO:0006353//DNA-templated transcription, termination;GO:0006355//regulation of transcription, DNA-templated;GO:0003690//double-stranded DNA binding;GO:0006355//regulation of transcription, DNA-templated;GO:0006353//DNA-templated transcription, termination	http://plntfdb.bio.uni-potsdam.de/v3.0/fam_mem.php?family_id=mTERF	0.992871	0.19009	0.90397	0.997827	0.377645	0.808633
TRINITY_DN2597_c0_g1_i10-A1	K15032//mTERF domain-containing protein, mitochondrial;K15032//mTERF domain-containing protein, mitochondrial;K15032//mTERF domain-containing protein, mitochondrial;K15032//mTERF domain-containing protein, mitochondrial;K15032//mTERF domain-containing protein, mitochondrial	GO:0006355//regulation of transcription, DNA-templated;GO:0006355//regulation of transcription, DNA-templated;GO:0006353//DNA-templated transcription, termination;GO:0006355//regulation of transcription, DNA-templated;GO:0003690//double-stranded DNA binding;GO:0006355//regulation of transcription, DNA-templated;GO:0006353//DNA-templated transcription, termination	http://plntfdb.bio.uni-potsdam.de/v3.0/fam_mem.php?family_id=mTERF	0.998319	-0.0339852	0.974164	0.997827	0.897349	0.070996
TRINITY_DN2597_c0_g1_i13-A1	K15032//mTERF domain-containing protein, mitochondrial;K15032//mTERF domain-containing protein, mitochondrial;K15032//mTERF domain-containing protein, mitochondrial;K15032//mTERF domain-containing protein, mitochondrial;K15032//mTERF domain-containing protein, mitochondrial	GO:0006353//DNA-templated transcription, termination;GO:0006355//regulation of transcription, DNA-templated;GO:0003690//double-stranded DNA binding;GO:0006355//regulation of transcription, DNA-templated;GO:0006353//DNA-templated transcription, termination;GO:0006355//regulation of transcription, DNA-templated;GO:0006355//regulation of transcription, DNA-templated	http://plntfdb.bio.uni-potsdam.de/v3.0/fam_mem.php?family_id=mTERF	0.569215	0.602611	0.136805	0.997827	-0.495951	0.365122
TRINITY_DN2597_c0_g1_i16-A1	K15032//mTERF domain-containing protein, mitochondrial;K15032//mTERF domain-containing protein, mitochondrial;K15032//mTERF domain-containing protein, mitochondrial;K15032//mTERF domain-containing protein, mitochondrial;K15032//mTERF domain-containing protein, mitochondrial	GO:0006355//regulation of transcription, DNA-templated;GO:0006355//regulation of transcription, DNA-templated;GO:0006353//DNA-templated transcription, termination;GO:0003690//double-stranded DNA binding;GO:0006355//regulation of transcription, DNA-templated;GO:0006355//regulation of transcription, DNA-templated;GO:0006353//DNA-templated transcription, termination	http://plntfdb.bio.uni-potsdam.de/v3.0/fam_mem.php?family_id=mTERF	0.148246	-0.483106	0.0118967	0.997827	-0.358082	0.155738
TRINITY_DN2597_c0_g1_i3-A1	K15032//mTERF domain-containing protein, mitochondrial;K15032//mTERF domain-containing protein, mitochondrial;K15032//mTERF domain-containing protein, mitochondrial;K15032//mTERF domain-containing protein, mitochondrial;K15032//mTERF domain-containing protein, mitochondrial	GO:0006355//regulation of transcription, DNA-templated;GO:0006353//DNA-templated transcription, termination;GO:0006353//DNA-templated transcription, termination;GO:0003690//double-stranded DNA binding;GO:0006355//regulation of transcription, DNA-templated;GO:0006355//regulation of transcription, DNA-templated;GO:0006355//regulation of transcription, DNA-templated	http://plntfdb.bio.uni-potsdam.de/v3.0/fam_mem.php?family_id=mTERF	0.79071	-0.203685	0.297417	0.997827	-0.307215	0.228923
TRINITY_DN2597_c0_g1_i4-A1	K15032//mTERF domain-containing protein, mitochondrial;K15032//mTERF domain-containing protein, mitochondrial;K15032//mTERF domain-containing protein, mitochondrial;K15032//mTERF domain-containing protein, mitochondrial;K15032//mTERF domain-containing protein, mitochondrial	GO:0006355//regulation of transcription, DNA-templated;GO:0003690//double-stranded DNA binding;GO:0006355//regulation of transcription, DNA-templated;GO:0006355//regulation of transcription, DNA-templated;GO:0006353//DNA-templated transcription, termination;GO:0006353//DNA-templated transcription, termination;GO:0006355//regulation of transcription, DNA-templated	http://plntfdb.bio.uni-potsdam.de/v3.0/fam_mem.php?family_id=mTERF	0.825318	-0.219033	0.335714	0.997827	-0.435165	0.111206
TRINITY_DN2597_c0_g1_i5-A1	K15032//mTERF domain-containing protein, mitochondrial;K15032//mTERF domain-containing protein, mitochondrial;K15032//mTERF domain-containing protein, mitochondrial;K15032//mTERF domain-containing protein, mitochondrial;K15032//mTERF domain-containing protein, mitochondrial	GO:0003690//double-stranded DNA binding;GO:0006355//regulation of transcription, DNA-templated;GO:0006353//DNA-templated transcription, termination;GO:0006355//regulation of transcription, DNA-templated;GO:0006355//regulation of transcription, DNA-templated;GO:0006353//DNA-templated transcription, termination;GO:0006355//regulation of transcription, DNA-templated	http://plntfdb.bio.uni-potsdam.de/v3.0/fam_mem.php?family_id=mTERF	0.960201	-0.179104	0.586128	0.997827	0.0357108	0.929917
TRINITY_DN26474_c0_g1_i1-A1	K12126//phytochrome-interacting factor 3+ko04712//Circadian rhythm - plant+ko04075//Plant hormone signal transduction;K18878//BHLH transcription factor Upa20+ko04626//Plant-pathogen interaction;K11253//histone H3;K18878//BHLH transcription factor Upa20+ko04626//Plant-pathogen interaction	GO:0046983//protein dimerization activity;GO:0005634//nucleus	http://plntfdb.bio.uni-potsdam.de/v3.0/fam_mem.php?family_id=bHLH	0.974678	0.0502384	0.806182	0.997827	0.0534081	0.801782
TRINITY_DN26483_c0_g1_i1-A1	K16222//Dof zinc finger protein DOF5.5+ko04712//Circadian rhythm - plant;K16222//Dof zinc finger protein DOF5.5+ko04712//Circadian rhythm - plant;K16222//Dof zinc finger protein DOF5.5+ko04712//Circadian rhythm - plant;K16222//Dof zinc finger protein DOF5.5+ko04712//Circadian rhythm - plant	GO:0006355//regulation of transcription, DNA-templated;GO:0006355//regulation of transcription, DNA-templated;GO:0006355//regulation of transcription, DNA-templated;GO:0003677//DNA binding;GO:0006355//regulation of transcription, DNA-templated;GO:0005634//nucleus	http://plntfdb.bio.uni-potsdam.de/v3.0/fam_mem.php?family_id=C2C2-Dof	0.0993558	-0.756812	0.00624132	0.997827	-0.0814818	0.79526
TRINITY_DN26486_c0_g1_i1-A1	K22484//transcriptional regulator CBF1;K22484//transcriptional regulator CBF1;K22484//transcriptional regulator CBF1;K22484//transcriptional regulator CBF1	GO:0003677//DNA binding;GO:0005634//nucleus;GO:0046983//protein dimerization activity	http://plntfdb.bio.uni-potsdam.de/v3.0/fam_mem.php?family_id=bHLH	0.966873	0.198089	0.614709	0.997827	0.300438	0.476725
TRINITY_DN26546_c0_g1_i1-A1	K00521//ferric-chelate reductase [EC:1.16.1.7];K00521//ferric-chelate reductase [EC:1.16.1.7];K17756//long-chain-alcohol oxidase [EC:1.1.3.20];K14964//Set1/Ash2 histone methyltransferase complex subunit ASH2	GO:0006355//regulation of transcription, DNA-templated;GO:0006355//regulation of transcription, DNA-templated;GO:0006355//regulation of transcription, DNA-templated;GO:0006355//regulation of transcription, DNA-templated;GO:0003677//DNA binding	http://plntfdb.bio.uni-potsdam.de/v3.0/fam_mem.php?family_id=NAC	0.742194	0.373092	0.250277	0.997827	-0.395104	0.404227
TRINITY_DN26578_c0_g1_i1-A1	K17756//long-chain-alcohol oxidase [EC:1.1.3.20];K00521//ferric-chelate reductase [EC:1.16.1.7];K00521//ferric-chelate reductase [EC:1.16.1.7];K14964//Set1/Ash2 histone methyltransferase complex subunit ASH2;K14016//ubiquitin fusion degradation protein 1+ko04141//Protein processing in endoplasmic reticulum	GO:0006355//regulation of transcription, DNA-templated;GO:0006355//regulation of transcription, DNA-templated;GO:0003677//DNA binding;GO:0006355//regulation of transcription, DNA-templated;GO:0006355//regulation of transcription, DNA-templated	http://plntfdb.bio.uni-potsdam.de/v3.0/fam_mem.php?family_id=NAC	0.974678	0.100323	0.776869	0.997827	-0.251174	0.507029
TRINITY_DN2663_c0_g1_i3-A1	K13424//WRKY transcription factor 33+ko04016//MAPK signaling pathway - plant+ko04626//Plant-pathogen interaction;K13424//WRKY transcription factor 33+ko04016//MAPK signaling pathway - plant+ko04626//Plant-pathogen interaction;K13424//WRKY transcription factor 33+ko04016//MAPK signaling pathway - plant+ko04626//Plant-pathogen interaction;K13424//WRKY transcription factor 33+ko04016//MAPK signaling…	GO:0043565//sequence-specific DNA binding;GO:0003700//DNA-binding transcription factor activity;GO:0005634//nucleus	http://plntfdb.bio.uni-potsdam.de/v3.0/fam_mem.php?family_id=WRKY	0.996982	-0.0198908	0.919594	0.997827	-0.0361196	0.845005
TRINITY_DN26680_c0_g1_i1-A1	K13415//protein brassinosteroid insensitive 1 [EC:2.7.10.1 2.7.11.1]+ko04075//Plant hormone signal transduction;K09060//plant G-box-binding factor	GO:0003677//DNA binding;GO:0046872//metal ion binding;GO:0005634//nucleus	http://plntfdb.bio.uni-potsdam.de/v3.0/fam_mem.php?family_id=SBP	0.931736	0.114197	0.50483	0.997827	0.202535	0.168107
TRINITY_DN26681_c0_g1_i1-A1	K09903//uridylate kinase [EC:2.7.4.22]+ko01240//Biosynthesis of cofactors+ko01100//Metabolic pathways+ko00240//Pyrimidine metabolism;K09903//uridylate kinase [EC:2.7.4.22]+ko01240//Biosynthesis of cofactors+ko01100//Metabolic pathways+ko00240//Pyrimidine metabolism;K09903//uridylate kinase [EC:2.7.4.22]+ko01240//Biosynthesis of cofactors+ko01100//Metabolic pathways+ko00240//Pyrimidine metabolism	GO:0005524//ATP binding;GO:0044210//'de novo' CTP biosynthetic process;GO:0033862//UMP kinase activity;GO:0005737//cytoplasm;GO:0044210//'de novo' CTP biosynthetic process	http://plntfdb.bio.uni-potsdam.de/v3.0/fam_mem.php?family_id=Trihelix	0.891472	0.132442	0.431487	0.997827	0.107604	0.54927
TRINITY_DN2669_c0_g2_i1-A1	K03093//RNA polymerase sigma factor;K03093//RNA polymerase sigma factor;K03093//RNA polymerase sigma factor;K03093//RNA polymerase sigma factor	GO:0006352//DNA-templated transcription, initiation;GO:0006352//DNA-templated transcription, initiation;GO:0003700//DNA-binding transcription factor activity	http://plntfdb.bio.uni-potsdam.de/v3.0/fam_mem.php?family_id=Sigma70-like	0.799281	0.183307	0.306636	0.997827	0.0721518	0.669791
TRINITY_DN2677_c0_g1_i1-A1	K22418//11beta/17beta-hydroxysteroid dehydrogenase [EC:1.1.1.146 1.1.1.-]	GO:0005634//nucleus;GO:0003677//DNA binding	http://plntfdb.bio.uni-potsdam.de/v3.0/fam_mem.php?family_id=MYB	0.962279	-0.113951	0.594356	0.997827	-0.102137	0.658325
TRINITY_DN26788_c0_g1_i1-A1	K17604//zinc finger SWIM domain-containing protein 3;K17604//zinc finger SWIM domain-containing protein 3;K17604//zinc finger SWIM domain-containing protein 3;K17604//zinc finger SWIM domain-containing protein 3;K17604//zinc finger SWIM domain-containing protein 3	GO:0006355//regulation of transcription, DNA-templated;GO:0006355//regulation of transcription, DNA-templated;GO:0006355//regulation of transcription, DNA-templated;GO:0006355//regulation of transcription, DNA-templated;GO:0005634//nucleus;GO:0008270//zinc ion binding	http://plntfdb.bio.uni-potsdam.de/v3.0/fam_mem.php?family_id=FAR1	0.510936	-0.284084	0.110293	0.997827	-0.0265023	0.886723
TRINITY_DN26822_c0_g1_i1-A1	K11674//microspherule protein 1	GO:0031011//Ino80 complex;GO:0071339//MLL1 complex;GO:0031011//Ino80 complex;GO:0002151//G-quadruplex RNA binding;GO:0071339//MLL1 complex	http://plntfdb.bio.uni-potsdam.de/v3.0/fam_mem.php?family_id=FHA	0.998907	-0.00242544	0.989184	0.997827	0.0612798	0.692315
TRINITY_DN2684_c0_g1_i1-A1	K12133//MYB-related transcription factor LHY+ko04712//Circadian rhythm - plant;K12133//MYB-related transcription factor LHY+ko04712//Circadian rhythm - plant;K12133//MYB-related transcription factor LHY+ko04712//Circadian rhythm - plant;K12133//MYB-related transcription factor LHY+ko04712//Circadian rhythm - plant;K12133//MYB-related transcription factor LHY+ko04712//Circadian rhythm - plant	GO:0003677//DNA binding;GO:0005634//nucleus	http://plntfdb.bio.uni-potsdam.de/v3.0/fam_mem.php?family_id=MYB	0.54304	-0.383977	0.124491	0.997827	0.145527	0.3665
TRINITY_DN26854_c0_g1_i1-A1	K18995//ATP-dependent RNA helicase DHX29 [EC:3.6.4.13];K14442//ATP-dependent RNA helicase DHX36 [EC:3.6.4.13]+ko03018//RNA degradation;K14442//ATP-dependent RNA helicase DHX36 [EC:3.6.4.13]+ko03018//RNA degradation;K14442//ATP-dependent RNA helicase DHX36 [EC:3.6.4.13]+ko03018//RNA degradation	GO:0004386//helicase activity;GO:0003677//DNA binding;GO:0046872//metal ion binding;GO:0004386//helicase activity;GO:0005524//ATP binding	http://plntfdb.bio.uni-potsdam.de/v3.0/fam_mem.php?family_id=C3H	0.974678	0.0781716	0.715298	0.997827	-0.166435	0.37282
TRINITY_DN2698_c0_g1_i3-A1	K15032//mTERF domain-containing protein, mitochondrial;K15032//mTERF domain-containing protein, mitochondrial;K15032//mTERF domain-containing protein, mitochondrial;K15032//mTERF domain-containing protein, mitochondrial;K15032//mTERF domain-containing protein, mitochondrial	GO:0006355//regulation of transcription, DNA-templated;GO:0006353//DNA-templated transcription, termination;GO:0006355//regulation of transcription, DNA-templated;GO:0006355//regulation of transcription, DNA-templated;GO:0003690//double-stranded DNA binding;GO:0006353//DNA-templated transcription, termination;GO:0006355//regulation of transcription, DNA-templated	http://plntfdb.bio.uni-potsdam.de/v3.0/fam_mem.php?family_id=mTERF	0.963399	-0.113175	0.599485	0.997827	0.103702	0.644417
TRINITY_DN2698_c0_g4_i1-A1	K15032//mTERF domain-containing protein, mitochondrial;K15032//mTERF domain-containing protein, mitochondrial;K15032//mTERF domain-containing protein, mitochondrial;K15032//mTERF domain-containing protein, mitochondrial;K15032//mTERF domain-containing protein, mitochondrial	GO:0006355//regulation of transcription, DNA-templated;GO:0006355//regulation of transcription, DNA-templated;GO:0006353//DNA-templated transcription, termination;GO:0006353//DNA-templated transcription, termination;GO:0003690//double-stranded DNA binding;GO:0006355//regulation of transcription, DNA-templated;GO:0006355//regulation of transcription, DNA-templated	http://plntfdb.bio.uni-potsdam.de/v3.0/fam_mem.php?family_id=mTERF	0.923163	-0.268262	0.486552	0.997827	0.111777	0.798207
TRINITY_DN27023_c0_g1_i1-A1	K09287//RAV-like factor;K09287//RAV-like factor;K09287//RAV-like factor;K09287//RAV-like factor;K09287//RAV-like factor	GO:0005634//nucleus;GO:0003677//DNA binding;GO:0003700//DNA-binding transcription factor activity	http://plntfdb.bio.uni-potsdam.de/v3.0/fam_mem.php?family_id=ABI3VP1	0.884657	0.495125	0.416723	0.997827	-0.317576	0.607371
TRINITY_DN27035_c0_g1_i1-A1	K14486//auxin response factor+ko04075//Plant hormone signal transduction;K14486//auxin response factor+ko04075//Plant hormone signal transduction;K14486//auxin response factor+ko04075//Plant hormone signal transduction;K14486//auxin response factor+ko04075//Plant hormone signal transduction;K14486//auxin response factor+ko04075//Plant hormone signal transduction	GO:0009734//auxin-activated signaling pathway;GO:0006355//regulation of transcription, DNA-templated;GO:0003677//DNA binding;GO:0009734//auxin-activated signaling pathway;GO:0009734//auxin-activated signaling pathway;GO:0006355//regulation of transcription, DNA-templated;GO:0005634//nucleus;GO:0006355//regulation of transcription, DNA-templated;GO:0006355//regulation of transcription, DNA-templat…	http://plntfdb.bio.uni-potsdam.de/v3.0/fam_mem.php?family_id=ABI3VP1	0.849665	0.730703	0.363505	0.997827	-1.28405	0.148531
TRINITY_DN27053_c0_g1_i1-A1	K00521//ferric-chelate reductase [EC:1.16.1.7];K00521//ferric-chelate reductase [EC:1.16.1.7];K17756//long-chain-alcohol oxidase [EC:1.1.3.20];K16296//serine carboxypeptidase-like clade I [EC:3.4.16.-];K14964//Set1/Ash2 histone methyltransferase complex subunit ASH2	GO:0006355//regulation of transcription, DNA-templated;GO:0006355//regulation of transcription, DNA-templated;GO:0006355//regulation of transcription, DNA-templated;GO:0006355//regulation of transcription, DNA-templated;GO:0003677//DNA binding	http://plntfdb.bio.uni-potsdam.de/v3.0/fam_mem.php?family_id=NAC	0.879454	0.370824	0.407778	0.998232	0.0105937	0.981186
TRINITY_DN27065_c0_g1_i1-A1	K09422//transcription factor MYB, plant;K09422//transcription factor MYB, plant;K09422//transcription factor MYB, plant;K09422//transcription factor MYB, plant;K09422//transcription factor MYB, plant	GO:0005634//nucleus;GO:0010338//leaf formation;GO:0006351//transcription, DNA-templated;GO:0006351//transcription, DNA-templated;GO:0010338//leaf formation	http://plntfdb.bio.uni-potsdam.de/v3.0/fam_mem.php?family_id=MYB	0.998319	0.0185827	0.942257	0.997827	-0.183003	0.377248
TRINITY_DN27066_c0_g1_i1-A1	K14486//auxin response factor+ko04075//Plant hormone signal transduction;K14486//auxin response factor+ko04075//Plant hormone signal transduction;K14486//auxin response factor+ko04075//Plant hormone signal transduction;K14486//auxin response factor+ko04075//Plant hormone signal transduction	GO:0005634//nucleus;GO:0016021//integral component of membrane;GO:0006355//regulation of transcription, DNA-templated;GO:0006355//regulation of transcription, DNA-templated;GO:0009734//auxin-activated signaling pathway;GO:0003677//DNA binding;GO:0009734//auxin-activated signaling pathway;GO:0009734//auxin-activated signaling pathway;GO:0006355//regulation of transcription, DNA-templated;GO:000635…	http://plntfdb.bio.uni-potsdam.de/v3.0/fam_mem.php?family_id=ABI3VP1	0.707904	-0.332157	0.222955	0.997827	0.202985	0.503409
TRINITY_DN2709_c0_g1_i1-A1	K00963//UTP--glucose-1-phosphate uridylyltransferase [EC:2.7.7.9]+ko01250//Biosynthesis of nucleotide sugars+ko01240//Biosynthesis of cofactors+ko00520//Amino sugar and nucleotide sugar metabolism+ko00040//Pentose and glucuronate interconversions+ko01100//Metabolic pathways+ko00052//Galactose metabolism+ko00500//Starch and sucrose metabolism+ko01110//Biosynthesis of secondary metabolites	GO:0046872//metal ion binding;GO:0003723//RNA binding;GO:0003677//DNA binding	http://plntfdb.bio.uni-potsdam.de/v3.0/fam_mem.php?family_id=C3H	0.959162	0.19074	0.582662	0.997827	0.613122	0.0729463
TRINITY_DN2709_c0_g1_i2-A1	K00963//UTP--glucose-1-phosphate uridylyltransferase [EC:2.7.7.9]+ko01250//Biosynthesis of nucleotide sugars+ko01240//Biosynthesis of cofactors+ko00520//Amino sugar and nucleotide sugar metabolism+ko00040//Pentose and glucuronate interconversions+ko01100//Metabolic pathways+ko00052//Galactose metabolism+ko00500//Starch and sucrose metabolism+ko01110//Biosynthesis of secondary metabolites	GO:0003677//DNA binding;GO:0046872//metal ion binding;GO:0003723//RNA binding	http://plntfdb.bio.uni-potsdam.de/v3.0/fam_mem.php?family_id=C3H	0.321341	0.3352	0.0455893	0.997827	0.114473	0.452724
TRINITY_DN27143_c0_g1_i1-A1	K09286//EREBP-like factor;K09286//EREBP-like factor;K09286//EREBP-like factor;K09286//EREBP-like factor;K09286//EREBP-like factor	GO:0003700//DNA-binding transcription factor activity;GO:0009873//ethylene-activated signaling pathway;GO:0005634//nucleus;GO:0009873//ethylene-activated signaling pathway;GO:0009873//ethylene-activated signaling pathway;GO:0009873//ethylene-activated signaling pathway;GO:0009873//ethylene-activated signaling pathway;GO:0003677//DNA binding	http://plntfdb.bio.uni-potsdam.de/v3.0/fam_mem.php?family_id=AP2-EREBP	0.712851	0.425652	0.226269	0.997827	0.393375	0.300527
TRINITY_DN271_c0_g1_i1-A1	K21444//poly(rC)-binding protein 3/4;K12130//pseudo-response regulator 5+ko04712//Circadian rhythm - plant;K12130//pseudo-response regulator 5+ko04712//Circadian rhythm - plant;K12130//pseudo-response regulator 5+ko04712//Circadian rhythm - plant;K12129//pseudo-response regulator 7+ko04712//Circadian rhythm - plant	GO:0006355//regulation of transcription, DNA-templated;GO:0006355//regulation of transcription, DNA-templated;GO:0008270//zinc ion binding;GO:0005634//nucleus;GO:0006355//regulation of transcription, DNA-templated;GO:0043565//sequence-specific DNA binding;GO:0006355//regulation of transcription, DNA-templated	http://plntfdb.bio.uni-potsdam.de/v3.0/fam_mem.php?family_id=C2C2-GATA	0.961617	0.0796606	0.590322	0.997827	0.0734155	0.617018
TRINITY_DN271_c1_g2_i2-A1	K15032//mTERF domain-containing protein, mitochondrial;K15032//mTERF domain-containing protein, mitochondrial;K15032//mTERF domain-containing protein, mitochondrial;K15032//mTERF domain-containing protein, mitochondrial;K15032//mTERF domain-containing protein, mitochondrial	GO:0006355//regulation of transcription, DNA-templated;GO:0006353//DNA-templated transcription, termination;GO:0006353//DNA-templated transcription, termination;GO:0006355//regulation of transcription, DNA-templated;GO:0006355//regulation of transcription, DNA-templated;GO:0003690//double-stranded DNA binding;GO:0006355//regulation of transcription, DNA-templated	http://plntfdb.bio.uni-potsdam.de/v3.0/fam_mem.php?family_id=mTERF	0.986121	0.0242034	0.881484	0.997827	0.0402781	0.816449
TRINITY_DN2727_c0_g2_i2-A1	K13425//WRKY transcription factor 22+ko04016//MAPK signaling pathway - plant+ko04626//Plant-pathogen interaction;K13425//WRKY transcription factor 22+ko04016//MAPK signaling pathway - plant+ko04626//Plant-pathogen interaction;K13425//WRKY transcription factor 22+ko04016//MAPK signaling pathway - plant+ko04626//Plant-pathogen interaction;K13425//WRKY transcription factor 22+ko04016//MAPK signaling…	GO:0043565//sequence-specific DNA binding;GO:0003700//DNA-binding transcription factor activity;GO:0005634//nucleus	http://plntfdb.bio.uni-potsdam.de/v3.0/fam_mem.php?family_id=WRKY	0.48403	-0.631956	0.0992385	0.997827	-0.105683	0.721405
TRINITY_DN2733_c0_g1_i2-A1	K14404//cleavage and polyadenylation specificity factor subunit 4+ko03015//mRNA surveillance pathway;K14404//cleavage and polyadenylation specificity factor subunit 4+ko03015//mRNA surveillance pathway;K14404//cleavage and polyadenylation specificity factor subunit 4+ko03015//mRNA surveillance pathway;K14404//cleavage and polyadenylation specificity factor subunit 4+ko03015//mRNA surveillance pat…	GO:0046872//metal ion binding;GO:0003677//DNA binding	http://plntfdb.bio.uni-potsdam.de/v3.0/fam_mem.php?family_id=C3H	0.921797	0.342252	0.482679	0.997827	0.130014	0.745241
TRINITY_DN2735_c0_g1_i1-A1	K14491//two-component response regulator ARR-B family+ko04075//Plant hormone signal transduction;K22218//protein-tyrosine sulfotransferase [EC:2.8.2.20];K14491//two-component response regulator ARR-B family+ko04075//Plant hormone signal transduction	GO:0005634//nucleus;GO:0003700//DNA-binding transcription factor activity;GO:0003677//DNA binding;GO:0016021//integral component of membrane	http://plntfdb.bio.uni-potsdam.de/v3.0/fam_mem.php?family_id=G2-like	0.0983517	-0.696191	0.00614582	0.997827	-0.195471	0.447041
TRINITY_DN27592_c0_g1_i1-A1	K09264//MADS-box transcription factor, plant;K09264//MADS-box transcription factor, plant;K09264//MADS-box transcription factor, plant;K09264//MADS-box transcription factor, plant;K09264//MADS-box transcription factor, plant	GO:0006357//regulation of transcription by RNA polymerase II;GO:0005634//nucleus;GO:0045944//positive regulation of transcription by RNA polymerase II;GO:0000978//RNA polymerase II cis-regulatory region sequence-specific DNA binding;GO:0045944//positive regulation of transcription by RNA polymerase II;GO:0000981//DNA-binding transcription factor activity, RNA polymerase II-specific;GO:0045944//po…	http://plntfdb.bio.uni-potsdam.de/v3.0/fam_mem.php?family_id=MADS	0.940368	1.80982	0.537049	0.997827	-3.36893	0.393667
TRINITY_DN2769_c0_g1_i1-A1	K14432//ABA responsive element binding factor+ko04075//Plant hormone signal transduction	GO:0005634//nucleus;GO:0003700//DNA-binding transcription factor activity	http://plntfdb.bio.uni-potsdam.de/v3.0/fam_mem.php?family_id=bZIP	0.940317	0.128529	0.535146	0.997827	0.419445	0.0602232
TRINITY_DN2772_c0_g3_i1-A1	K12135//zinc finger protein CONSTANS+ko04712//Circadian rhythm - plant;K12135//zinc finger protein CONSTANS+ko04712//Circadian rhythm - plant;K12135//zinc finger protein CONSTANS+ko04712//Circadian rhythm - plant;K12135//zinc finger protein CONSTANS+ko04712//Circadian rhythm - plant	GO:0008270//zinc ion binding;GO:0005634//nucleus	http://plntfdb.bio.uni-potsdam.de/v3.0/fam_mem.php?family_id=C2C2-CO-like	0.0908471	0.612004	0.00535051	0.168008	0.561742	0.000929395
TRINITY_DN2781_c0_g1_i11-A1	K03093//RNA polymerase sigma factor;K03093//RNA polymerase sigma factor;K03093//RNA polymerase sigma factor;K03093//RNA polymerase sigma factor	GO:0009507//chloroplast;GO:0016987//sigma factor activity;GO:0003677//DNA binding;GO:0006352//DNA-templated transcription, initiation;GO:0006352//DNA-templated transcription, initiation	http://plntfdb.bio.uni-potsdam.de/v3.0/fam_mem.php?family_id=Sigma70-like	0.0178581	0.792511	0.000430854	0.997827	-0.0309426	0.884695
TRINITY_DN2781_c0_g1_i3-A1	K03093//RNA polymerase sigma factor;K03093//RNA polymerase sigma factor;K03093//RNA polymerase sigma factor;K03093//RNA polymerase sigma factor	GO:0016987//sigma factor activity;GO:0006352//DNA-templated transcription, initiation;GO:0009507//chloroplast;GO:0006352//DNA-templated transcription, initiation;GO:0003677//DNA binding	http://plntfdb.bio.uni-potsdam.de/v3.0/fam_mem.php?family_id=Sigma70-like	0.162848	0.681904	0.0139321	0.997827	0.197482	0.475688
TRINITY_DN2811_c0_g1_i1-A1	K00521//ferric-chelate reductase [EC:1.16.1.7];K00521//ferric-chelate reductase [EC:1.16.1.7];K17756//long-chain-alcohol oxidase [EC:1.1.3.20];K14964//Set1/Ash2 histone methyltransferase complex subunit ASH2;K16296//serine carboxypeptidase-like clade I [EC:3.4.16.-]	GO:0003677//DNA binding;GO:0016021//integral component of membrane;GO:0006355//regulation of transcription, DNA-templated;GO:0006355//regulation of transcription, DNA-templated;GO:0006355//regulation of transcription, DNA-templated;GO:0006355//regulation of transcription, DNA-templated	http://plntfdb.bio.uni-potsdam.de/v3.0/fam_mem.php?family_id=NAC	0.970835	0.0792274	0.65029	0.997827	0.198665	0.24028
TRINITY_DN2818_c0_g2_i1-A1	K12309//beta-galactosidase [EC:3.2.1.23]+ko00600//Sphingolipid metabolism+ko00604//Glycosphingolipid biosynthesis - ganglio series+ko00531//Glycosaminoglycan degradation+ko00511//Other glycan degradation+ko01100//Metabolic pathways+ko00052//Galactose metabolism;K12309//beta-galactosidase [EC:3.2.1.23]+ko00600//Sphingolipid metabolism+ko00604//Glycosphingolipid biosynthesis - ganglio series+ko0053…	GO:0046872//metal ion binding	http://plntfdb.bio.uni-potsdam.de/v3.0/fam_mem.php?family_id=C2H2	0.958862	-0.102023	0.581723	0.997827	-0.0831009	0.678306
TRINITY_DN2884_c0_g1_i1-A1	K14826//FK506-binding nuclear protein [EC:5.2.1.8];K18045//tyrosine-protein phosphatase SIW14 [EC:3.1.3.48];K14826//FK506-binding nuclear protein [EC:5.2.1.8];K14826//FK506-binding nuclear protein [EC:5.2.1.8];K09391//transcription factor E2F7/8	GO:0006355//regulation of transcription, DNA-templated;GO:0006355//regulation of transcription, DNA-templated;GO:0006355//regulation of transcription, DNA-templated;GO:0006355//regulation of transcription, DNA-templated	http://plntfdb.bio.uni-potsdam.de/v3.0/fam_mem.php?family_id=GeBP	0.757334	0.157483	0.264481	0.997827	0.055356	0.733941
TRINITY_DN2884_c0_g1_i3-A1	K14826//FK506-binding nuclear protein [EC:5.2.1.8];K18045//tyrosine-protein phosphatase SIW14 [EC:3.1.3.48];K14826//FK506-binding nuclear protein [EC:5.2.1.8];K14826//FK506-binding nuclear protein [EC:5.2.1.8];K09391//transcription factor E2F7/8	GO:0006355//regulation of transcription, DNA-templated;GO:0006355//regulation of transcription, DNA-templated;GO:0006355//regulation of transcription, DNA-templated;GO:0006355//regulation of transcription, DNA-templated	http://plntfdb.bio.uni-potsdam.de/v3.0/fam_mem.php?family_id=GeBP	0.973991	-0.109737	0.6901	0.997827	-0.311407	0.223796
TRINITY_DN2909_c1_g3_i1-A1	K01062//platelet-activating factor acetylhydrolase [EC:3.1.1.47]+ko01100//Metabolic pathways+ko00565//Ether lipid metabolism	GO:0003677//DNA binding;GO:0046872//metal ion binding	http://plntfdb.bio.uni-potsdam.de/v3.0/fam_mem.php?family_id=C3H	0.986425	0.0325842	0.882741	0.997827	0.0696391	0.703213
TRINITY_DN2912_c0_g1_i1-A1	K13425//WRKY transcription factor 22+ko04016//MAPK signaling pathway - plant+ko04626//Plant-pathogen interaction;K13425//WRKY transcription factor 22+ko04016//MAPK signaling pathway - plant+ko04626//Plant-pathogen interaction;K13425//WRKY transcription factor 22+ko04016//MAPK signaling pathway - plant+ko04626//Plant-pathogen interaction;K13425//WRKY transcription factor 22+ko04016//MAPK signaling…	GO:0005634//nucleus;GO:0043565//sequence-specific DNA binding;GO:0003700//DNA-binding transcription factor activity	http://plntfdb.bio.uni-potsdam.de/v3.0/fam_mem.php?family_id=WRKY	0.023702	0.78636	0.000656857	0.643423	-0.512434	0.0110911
TRINITY_DN2953_c0_g2_i1-A1	K14491//two-component response regulator ARR-B family+ko04075//Plant hormone signal transduction;K22218//protein-tyrosine sulfotransferase [EC:2.8.2.20];K14491//two-component response regulator ARR-B family+ko04075//Plant hormone signal transduction;K14491//two-component response regulator ARR-B family+ko04075//Plant hormone signal transduction	GO:0005634//nucleus;GO:0006355//regulation of transcription, DNA-templated;GO:0006355//regulation of transcription, DNA-templated;GO:0006355//regulation of transcription, DNA-templated;GO:0006355//regulation of transcription, DNA-templated;GO:0010158//abaxial cell fate specification;GO:0010158//abaxial cell fate specification;GO:0000976//transcription cis-regulatory region binding	http://plntfdb.bio.uni-potsdam.de/v3.0/fam_mem.php?family_id=G2-like	0.0375699	-0.602099	0.00131078	0.997827	-0.0566194	0.767812
TRINITY_DN2953_c0_g3_i1-A1	K14491//two-component response regulator ARR-B family+ko04075//Plant hormone signal transduction;K22218//protein-tyrosine sulfotransferase [EC:2.8.2.20];K14491//two-component response regulator ARR-B family+ko04075//Plant hormone signal transduction;K14491//two-component response regulator ARR-B family+ko04075//Plant hormone signal transduction	GO:0006355//regulation of transcription, DNA-templated;GO:0010158//abaxial cell fate specification;GO:0000976//transcription cis-regulatory region binding;GO:0005634//nucleus;GO:0006355//regulation of transcription, DNA-templated;GO:0010158//abaxial cell fate specification;GO:0006355//regulation of transcription, DNA-templated;GO:0006355//regulation of transcription, DNA-templated	http://plntfdb.bio.uni-potsdam.de/v3.0/fam_mem.php?family_id=G2-like	0.24892	-0.409848	0.0291115	0.997827	-0.0386365	0.862271
TRINITY_DN2956_c0_g1_i1-A1	K12872//pre-mRNA-splicing factor RBM22/SLT11+ko03040//Spliceosome;K12872//pre-mRNA-splicing factor RBM22/SLT11+ko03040//Spliceosome;K12872//pre-mRNA-splicing factor RBM22/SLT11+ko03040//Spliceosome;K12872//pre-mRNA-splicing factor RBM22/SLT11+ko03040//Spliceosome;K12872//pre-mRNA-splicing factor RBM22/SLT11+ko03040//Spliceosome	GO:0003723//RNA binding;GO:0003677//DNA binding;GO:0046872//metal ion binding	http://plntfdb.bio.uni-potsdam.de/v3.0/fam_mem.php?family_id=C3H	0.97511	0.105269	0.831843	0.997827	-0.174434	0.737439
TRINITY_DN2967_c1_g1_i1-A1	K00784//ribonuclease Z [EC:3.1.26.11];K12733//peptidyl-prolyl cis-trans isomerase-like 1 [EC:5.2.1.8]+ko03040//Spliceosome;K22418//11beta/17beta-hydroxysteroid dehydrogenase [EC:1.1.1.146 1.1.1.-];K05909//laccase [EC:1.10.3.2]	GO:0005634//nucleus;GO:0003677//DNA binding	http://plntfdb.bio.uni-potsdam.de/v3.0/fam_mem.php?family_id=MYB	0.00470564	0.979329	6.30745e-05	0.413874	1.0996	0.00458009
TRINITY_DN2995_c0_g2_i1-A1	K14321//nucleoporin-like protein 2+ko03013//Nucleocytoplasmic transport;K14321//nucleoporin-like protein 2+ko03013//Nucleocytoplasmic transport;K14321//nucleoporin-like protein 2+ko03013//Nucleocytoplasmic transport;K14321//nucleoporin-like protein 2+ko03013//Nucleocytoplasmic transport;K14321//nucleoporin-like protein 2+ko03013//Nucleocytoplasmic transport	GO:0003677//DNA binding;GO:0046872//metal ion binding	http://plntfdb.bio.uni-potsdam.de/v3.0/fam_mem.php?family_id=C3H	0.471625	-0.360883	0.0942152	0.997827	0.0237263	0.903212
TRINITY_DN2_c0_g4_i2-A1	K01051//pectinesterase [EC:3.1.1.11]+ko00040//Pentose and glucuronate interconversions+ko01100//Metabolic pathways	GO:0005634//nucleus	http://plntfdb.bio.uni-potsdam.de/v3.0/fam_mem.php?family_id=Trihelix	0.127244	0.60893	0.00928747	0.997827	0.435654	0.0534333
TRINITY_DN301_c0_g1_i1-A1	K18835//WRKY transcription factor 2+ko04626//Plant-pathogen interaction;K18835//WRKY transcription factor 2+ko04626//Plant-pathogen interaction;K18835//WRKY transcription factor 2+ko04626//Plant-pathogen interaction;K13424//WRKY transcription factor 33+ko04016//MAPK signaling pathway - plant+ko04626//Plant-pathogen interaction;K13424//WRKY transcription factor 33+ko04016//MAPK signaling pathway -…	GO:0005634//nucleus;GO:0003700//DNA-binding transcription factor activity;GO:0043565//sequence-specific DNA binding	http://plntfdb.bio.uni-potsdam.de/v3.0/fam_mem.php?family_id=WRKY	0.0036049	-1.13883	4.38143e-05	0.997827	-0.166666	0.705374
TRINITY_DN301_c0_g1_i3-A1	K18834//WRKY transcription factor 1+ko04626//Plant-pathogen interaction;K18834//WRKY transcription factor 1+ko04626//Plant-pathogen interaction;K13424//WRKY transcription factor 33+ko04016//MAPK signaling pathway - plant+ko04626//Plant-pathogen interaction;K18834//WRKY transcription factor 1+ko04626//Plant-pathogen interaction;K13424//WRKY transcription factor 33+ko04016//MAPK signaling pathway -…	GO:0043565//sequence-specific DNA binding;GO:0005634//nucleus;GO:0003700//DNA-binding transcription factor activity	http://plntfdb.bio.uni-potsdam.de/v3.0/fam_mem.php?family_id=WRKY	0.607041	-0.566801	0.157024	0.997827	-0.140538	0.65989
TRINITY_DN301_c0_g2_i1-A1	K13424//WRKY transcription factor 33+ko04016//MAPK signaling pathway - plant+ko04626//Plant-pathogen interaction;K13424//WRKY transcription factor 33+ko04016//MAPK signaling pathway - plant+ko04626//Plant-pathogen interaction;K13424//WRKY transcription factor 33+ko04016//MAPK signaling pathway - plant+ko04626//Plant-pathogen interaction;K13424//WRKY transcription factor 33+ko04016//MAPK signaling…	GO:0005634//nucleus;GO:0043565//sequence-specific DNA binding;GO:0003700//DNA-binding transcription factor activity	http://plntfdb.bio.uni-potsdam.de/v3.0/fam_mem.php?family_id=WRKY	0.974678	-0.169627	0.772507	0.997827	0.117634	0.809471
TRINITY_DN301_c0_g3_i1-A1	K13424//WRKY transcription factor 33+ko04016//MAPK signaling pathway - plant+ko04626//Plant-pathogen interaction;K13424//WRKY transcription factor 33+ko04016//MAPK signaling pathway - plant+ko04626//Plant-pathogen interaction;K13424//WRKY transcription factor 33+ko04016//MAPK signaling pathway - plant+ko04626//Plant-pathogen interaction;K13424//WRKY transcription factor 33+ko04016//MAPK signaling…	GO:0043565//sequence-specific DNA binding;GO:0005634//nucleus;GO:0003700//DNA-binding transcription factor activity	http://plntfdb.bio.uni-potsdam.de/v3.0/fam_mem.php?family_id=WRKY	0.976547	-0.189482	0.840163	0.997827	0.271689	0.77646
TRINITY_DN3050_c0_g1_i1-A1	K00784//ribonuclease Z [EC:3.1.26.11];K22418//11beta/17beta-hydroxysteroid dehydrogenase [EC:1.1.1.146 1.1.1.-];K05909//laccase [EC:1.10.3.2];K15397//3-ketoacyl-CoA synthase [EC:2.3.1.199]+ko04626//Plant-pathogen interaction+ko01100//Metabolic pathways+ko01110//Biosynthesis of secondary metabolites+ko00062//Fatty acid elongation	GO:0005634//nucleus;GO:0003677//DNA binding	http://plntfdb.bio.uni-potsdam.de/v3.0/fam_mem.php?family_id=MYB	0.122544	-0.482074	0.00879076	0.997827	0.25639	0.122991
TRINITY_DN3071_c0_g1_i1-A1	K03260//translation initiation factor 4G	GO:0003677//DNA binding;GO:0005634//nucleus	http://plntfdb.bio.uni-potsdam.de/v3.0/fam_mem.php?family_id=zf-HD	0.982247	-0.391175	0.869099	0.997827	-0.712505	0.829105
TRINITY_DN3170_c0_g1_i1-A1	K24939//CWF19-like protein 1;K24939//CWF19-like protein 1;K24939//CWF19-like protein 1;K24939//CWF19-like protein 1;K24939//CWF19-like protein 1	GO:0046872//metal ion binding;GO:0003677//DNA binding	http://plntfdb.bio.uni-potsdam.de/v3.0/fam_mem.php?family_id=C3H	0.900856	-0.227482	0.445493	0.997827	0.369755	0.226932
TRINITY_DN3170_c0_g1_i2-A1	K24939//CWF19-like protein 1;K24939//CWF19-like protein 1;K24939//CWF19-like protein 1;K24939//CWF19-like protein 1	GO:0046872//metal ion binding;GO:0003677//DNA binding	http://plntfdb.bio.uni-potsdam.de/v3.0/fam_mem.php?family_id=C3H	0.116676	0.815316	0.00806098	0.997827	0.150611	0.711538
TRINITY_DN3170_c0_g1_i3-A1	K24939//CWF19-like protein 1;K24939//CWF19-like protein 1;K24939//CWF19-like protein 1;K24939//CWF19-like protein 1;K24939//CWF19-like protein 1	GO:0046872//metal ion binding;GO:0003677//DNA binding	http://plntfdb.bio.uni-potsdam.de/v3.0/fam_mem.php?family_id=C3H	0.261622	0.678798	0.0317014	0.862428	0.647702	0.0222542
TRINITY_DN3170_c0_g1_i4-A1	K24939//CWF19-like protein 1;K24939//CWF19-like protein 1;K24939//CWF19-like protein 1;K24939//CWF19-like protein 1	GO:0003677//DNA binding;GO:0046872//metal ion binding	http://plntfdb.bio.uni-potsdam.de/v3.0/fam_mem.php?family_id=C3H	0.979533	0.087975	0.859557	0.997827	-0.957216	0.0872458
TRINITY_DN3170_c0_g1_i5-A1	K24939//CWF19-like protein 1;K24939//CWF19-like protein 1;K24939//CWF19-like protein 1;K24939//CWF19-like protein 1;K24939//CWF19-like protein 1	GO:0003677//DNA binding;GO:0046872//metal ion binding	http://plntfdb.bio.uni-potsdam.de/v3.0/fam_mem.php?family_id=C3H	0.970835	0.179629	0.648485	0.997827	-0.388509	0.193273
TRINITY_DN3183_c0_g1_i1-A1	K21596//calmodulin-binding transcription activator;K21596//calmodulin-binding transcription activator;K21596//calmodulin-binding transcription activator;K21596//calmodulin-binding transcription activator;K21596//calmodulin-binding transcription activator	GO:0005516//calmodulin binding;GO:0005634//nucleus;GO:0003677//DNA binding	http://plntfdb.bio.uni-potsdam.de/v3.0/fam_mem.php?family_id=TIG	0.967753	-0.843711	0.62356	0.997827	0.159143	0.954151
TRINITY_DN3183_c0_g1_i5-A1	K21596//calmodulin-binding transcription activator;K21596//calmodulin-binding transcription activator;K21596//calmodulin-binding transcription activator;K21596//calmodulin-binding transcription activator;K21596//calmodulin-binding transcription activator	GO:0003677//DNA binding;GO:0005516//calmodulin binding;GO:0005634//nucleus	http://plntfdb.bio.uni-potsdam.de/v3.0/fam_mem.php?family_id=TIG	0.995289	-0.19852	0.911021	0.997827	-1.17506	0.690536
TRINITY_DN3183_c0_g1_i7-A1	K21596//calmodulin-binding transcription activator;K21596//calmodulin-binding transcription activator;K21596//calmodulin-binding transcription activator;K21596//calmodulin-binding transcription activator;K21596//calmodulin-binding transcription activator	GO:0005516//calmodulin binding;GO:0003677//DNA binding;GO:0005634//nucleus	http://plntfdb.bio.uni-potsdam.de/v3.0/fam_mem.php?family_id=TIG	0.831761	-0.174923	0.341894	0.997827	-0.213216	0.164782
TRINITY_DN3183_c0_g1_i8-A1	K21596//calmodulin-binding transcription activator;K21596//calmodulin-binding transcription activator;K21596//calmodulin-binding transcription activator;K21596//calmodulin-binding transcription activator;K21596//calmodulin-binding transcription activator	GO:0003677//DNA binding;GO:0005516//calmodulin binding;GO:0005634//nucleus	http://plntfdb.bio.uni-potsdam.de/v3.0/fam_mem.php?family_id=TIG	0.927322	-0.196806	0.495013	0.997827	0.0652913	0.830856
TRINITY_DN3183_c0_g3_i1-A1	K21596//calmodulin-binding transcription activator;K21596//calmodulin-binding transcription activator;K21596//calmodulin-binding transcription activator;K21596//calmodulin-binding transcription activator;K21596//calmodulin-binding transcription activator	GO:0005634//nucleus;GO:0005516//calmodulin binding;GO:0003677//DNA binding	http://plntfdb.bio.uni-potsdam.de/v3.0/fam_mem.php?family_id=TIG	0.664282	0.376123	0.192189	0.997827	0.360346	0.197337
TRINITY_DN3183_c0_g3_i2-A1	K21596//calmodulin-binding transcription activator;K21596//calmodulin-binding transcription activator;K21596//calmodulin-binding transcription activator;K21596//calmodulin-binding transcription activator;K21596//calmodulin-binding transcription activator	GO:0005634//nucleus;GO:0003677//DNA binding;GO:0005516//calmodulin binding	http://plntfdb.bio.uni-potsdam.de/v3.0/fam_mem.php?family_id=TIG	0.667592	0.27929	0.194865	0.997827	0.321215	0.190922
TRINITY_DN3192_c0_g1_i1-A1	K03086//RNA polymerase primary sigma factor;K03086//RNA polymerase primary sigma factor;K03086//RNA polymerase primary sigma factor;K03086//RNA polymerase primary sigma factor	GO:0004672//protein kinase activity;GO:0006352//DNA-templated transcription, initiation;GO:0003700//DNA-binding transcription factor activity;GO:0006352//DNA-templated transcription, initiation;GO:0005524//ATP binding	http://plntfdb.bio.uni-potsdam.de/v3.0/fam_mem.php?family_id=Sigma70-like	0.968394	0.0873879	0.634552	0.997827	0.17412	0.310063
TRINITY_DN3202_c0_g1_i1-A1	K09286//EREBP-like factor;K09286//EREBP-like factor;K09286//EREBP-like factor;K09286//EREBP-like factor;K09286//EREBP-like factor	GO:0005634//nucleus;GO:0003677//DNA binding;GO:0003700//DNA-binding transcription factor activity	http://plntfdb.bio.uni-potsdam.de/v3.0/fam_mem.php?family_id=AP2-EREBP	0.923137	-0.262288	0.484841	0.997827	0.221266	0.391927
TRINITY_DN3214_c0_g1_i1-A1	K14573//nucleolar protein 4+ko03008//Ribosome biogenesis in eukaryotes	GO:0006355//regulation of transcription, DNA-templated;GO:0006355//regulation of transcription, DNA-templated;GO:0006355//regulation of transcription, DNA-templated;GO:0003697//single-stranded DNA binding;GO:0006355//regulation of transcription, DNA-templated;GO:0016021//integral component of membrane;GO:0006952//defense response	http://plntfdb.bio.uni-potsdam.de/v3.0/fam_mem.php?family_id=PBF-2-like	0.288086	0.333025	0.0376686	0.997827	0.024115	0.875929
TRINITY_DN3243_c0_g1_i1-A1	K09264//MADS-box transcription factor, plant;K09264//MADS-box transcription factor, plant;K09264//MADS-box transcription factor, plant;K09264//MADS-box transcription factor, plant;K09264//MADS-box transcription factor, plant	GO:0045944//positive regulation of transcription by RNA polymerase II;GO:0000977//RNA polymerase II transcription regulatory region sequence-specific DNA binding;GO:0045944//positive regulation of transcription by RNA polymerase II;GO:0005634//nucleus;GO:0003700//DNA-binding transcription factor activity;GO:0045944//positive regulation of transcription by RNA polymerase II;GO:0045944//positive re…	http://plntfdb.bio.uni-potsdam.de/v3.0/fam_mem.php?family_id=MADS	0.257918	-0.436358	0.0309196	0.997827	0.0885374	0.553028
TRINITY_DN3244_c1_g1_i4-A1	K22418//11beta/17beta-hydroxysteroid dehydrogenase [EC:1.1.1.146 1.1.1.-]	GO:0008270//zinc ion binding;GO:0005634//nucleus;GO:0003677//DNA binding	http://plntfdb.bio.uni-potsdam.de/v3.0/fam_mem.php?family_id=MYB	0.975503	0.0785973	0.834881	0.997827	-0.0502781	0.905887
TRINITY_DN3258_c0_g1_i2-A1	K14826//FK506-binding nuclear protein [EC:5.2.1.8];K14826//FK506-binding nuclear protein [EC:5.2.1.8];K14826//FK506-binding nuclear protein [EC:5.2.1.8]	GO:0006355//regulation of transcription, DNA-templated;GO:0006355//regulation of transcription, DNA-templated;GO:0006355//regulation of transcription, DNA-templated;GO:0006355//regulation of transcription, DNA-templated	http://plntfdb.bio.uni-potsdam.de/v3.0/fam_mem.php?family_id=GeBP	0.963399	0.114472	0.598313	0.997827	0.198308	0.357228
TRINITY_DN3273_c0_g1_i1-A1	K09422//transcription factor MYB, plant;K09422//transcription factor MYB, plant;K09422//transcription factor MYB, plant;K09422//transcription factor MYB, plant;K09422//transcription factor MYB, plant	GO:0005634//nucleus	http://plntfdb.bio.uni-potsdam.de/v3.0/fam_mem.php?family_id=MYB	0.525151	1.16172	0.116655	0.997827	0.0774588	0.914359
TRINITY_DN3273_c0_g1_i2-A1	K09422//transcription factor MYB, plant;K09422//transcription factor MYB, plant;K09422//transcription factor MYB, plant;K09422//transcription factor MYB, plant	GO:0005634//nucleus	http://plntfdb.bio.uni-potsdam.de/v3.0/fam_mem.php?family_id=MYB	0.667442	0.988196	0.194686	0.997827	-0.162983	0.825729
TRINITY_DN3273_c0_g1_i5-A1	K09422//transcription factor MYB, plant;K09422//transcription factor MYB, plant;K09422//transcription factor MYB, plant;K09422//transcription factor MYB, plant	GO:0005634//nucleus	http://plntfdb.bio.uni-potsdam.de/v3.0/fam_mem.php?family_id=MYB	0.976948	-0.456553	0.848184	0.997827	1.4363	0.147751
TRINITY_DN3273_c0_g3_i1-A1	K09422//transcription factor MYB, plant;K09422//transcription factor MYB, plant;K09422//transcription factor MYB, plant;K09422//transcription factor MYB, plant;K09422//transcription factor MYB, plant	GO:0005634//nucleus	http://plntfdb.bio.uni-potsdam.de/v3.0/fam_mem.php?family_id=MYB	0.645307	-0.779888	0.179544	0.912379	-1.69821	0.0258914
TRINITY_DN328_c0_g1_i2-A1	K14503//brassinosteroid resistant 1/2+ko04075//Plant hormone signal transduction;K14503//brassinosteroid resistant 1/2+ko04075//Plant hormone signal transduction;K14503//brassinosteroid resistant 1/2+ko04075//Plant hormone signal transduction;K14503//brassinosteroid resistant 1/2+ko04075//Plant hormone signal transduction;K14503//brassinosteroid resistant 1/2+ko04075//Plant hormone signal transdu…	GO:0009742//brassinosteroid mediated signaling pathway;GO:0006351//transcription, DNA-templated;GO:0009742//brassinosteroid mediated signaling pathway;GO:0009742//brassinosteroid mediated signaling pathway;GO:0003700//DNA-binding transcription factor activity;GO:0006351//transcription, DNA-templated;GO:0009742//brassinosteroid mediated signaling pathway;GO:0009742//brassinosteroid mediated signal…	http://plntfdb.bio.uni-potsdam.de/v3.0/fam_mem.php?family_id=BES1	0.730451	0.368807	0.239926	0.997827	0.217756	0.435617
TRINITY_DN328_c1_g2_i1-A1	K14503//brassinosteroid resistant 1/2+ko04075//Plant hormone signal transduction;K14503//brassinosteroid resistant 1/2+ko04075//Plant hormone signal transduction;K14503//brassinosteroid resistant 1/2+ko04075//Plant hormone signal transduction;K14503//brassinosteroid resistant 1/2+ko04075//Plant hormone signal transduction;K14503//brassinosteroid resistant 1/2+ko04075//Plant hormone signal transdu…	GO:0003700//DNA-binding transcription factor activity;GO:0009742//brassinosteroid mediated signaling pathway;GO:0009742//brassinosteroid mediated signaling pathway;GO:0009742//brassinosteroid mediated signaling pathway;GO:0009742//brassinosteroid mediated signaling pathway;GO:0006351//transcription, DNA-templated;GO:0009742//brassinosteroid mediated signaling pathway;GO:0006351//transcription, DN…	http://plntfdb.bio.uni-potsdam.de/v3.0/fam_mem.php?family_id=BES1	0.770435	0.192522	0.275191	0.997827	0.0923263	0.658729
TRINITY_DN3295_c0_g1_i1-A1	K09264//MADS-box transcription factor, plant;K09264//MADS-box transcription factor, plant;K09264//MADS-box transcription factor, plant;K09264//MADS-box transcription factor, plant;K09264//MADS-box transcription factor, plant	GO:0046983//protein dimerization activity;GO:0045944//positive regulation of transcription by RNA polymerase II;GO:0045944//positive regulation of transcription by RNA polymerase II;GO:0045944//positive regulation of transcription by RNA polymerase II;GO:0045944//positive regulation of transcription by RNA polymerase II;GO:0003700//DNA-binding transcription factor activity;GO:0045944//positive re…	http://plntfdb.bio.uni-potsdam.de/v3.0/fam_mem.php?family_id=MADS	0.998319	0.0373092	0.962919	0.997827	-1.69524	0.143627
TRINITY_DN3295_c0_g1_i4-A1	K09264//MADS-box transcription factor, plant;K09264//MADS-box transcription factor, plant;K09264//MADS-box transcription factor, plant;K09264//MADS-box transcription factor, plant;K09264//MADS-box transcription factor, plant	GO:0045944//positive regulation of transcription by RNA polymerase II;GO:0045944//positive regulation of transcription by RNA polymerase II;GO:0045944//positive regulation of transcription by RNA polymerase II;GO:0045944//positive regulation of transcription by RNA polymerase II;GO:0046983//protein dimerization activity;GO:0005634//nucleus;GO:0045944//positive regulation of transcription by RNA p…	http://plntfdb.bio.uni-potsdam.de/v3.0/fam_mem.php?family_id=MADS	0.786965	-0.487685	0.291661	0.997827	-0.418036	0.375797
TRINITY_DN3295_c0_g1_i5-A1	K09264//MADS-box transcription factor, plant;K09264//MADS-box transcription factor, plant;K09264//MADS-box transcription factor, plant;K09264//MADS-box transcription factor, plant;K09264//MADS-box transcription factor, plant	GO:0045944//positive regulation of transcription by RNA polymerase II;GO:0000977//RNA polymerase II transcription regulatory region sequence-specific DNA binding;GO:0045944//positive regulation of transcription by RNA polymerase II;GO:0045944//positive regulation of transcription by RNA polymerase II;GO:0005634//nucleus;GO:0045944//positive regulation of transcription by RNA polymerase II;GO:0046…	http://plntfdb.bio.uni-potsdam.de/v3.0/fam_mem.php?family_id=MADS	0.177832	0.564292	0.0161606	0.997827	0.274759	0.278696
TRINITY_DN3304_c1_g1_i1-A1	K22382//WD repeat-containing protein 26	GO:0032502//developmental process;GO:0005634//nucleus;GO:0006355//regulation of transcription, DNA-templated;GO:0005524//ATP binding;GO:0006351//transcription, DNA-templated;GO:0006355//regulation of transcription, DNA-templated;GO:0006355//regulation of transcription, DNA-templated;GO:0006351//transcription, DNA-templated;GO:0006355//regulation of transcription, DNA-templated	http://plntfdb.bio.uni-potsdam.de/v3.0/fam_mem.php?family_id=GRF	0.445327	-0.958694	0.0836836	0.372683	-2.02815	0.00391151
TRINITY_DN3314_c0_g2_i1-A1	K24083//abhydrolase domain-containing protein 13 [EC:3.-.-.-]	GO:0005634//nucleus;GO:0006355//regulation of transcription, DNA-templated;GO:0006355//regulation of transcription, DNA-templated;GO:0042393//histone binding;GO:0006355//regulation of transcription, DNA-templated;GO:0000976//transcription cis-regulatory region binding;GO:0046872//metal ion binding;GO:0003712//transcription coregulator activity;GO:0006355//regulation of transcription, DNA-templated	http://plntfdb.bio.uni-potsdam.de/v3.0/fam_mem.php?family_id=Alfin-like	0.970835	0.0978908	0.655045	0.997827	0.320029	0.0998986
TRINITY_DN3314_c0_g2_i2-A1	K24083//abhydrolase domain-containing protein 13 [EC:3.-.-.-]	GO:0005634//nucleus;GO:0006355//regulation of transcription, DNA-templated;GO:0042393//histone binding;GO:0006355//regulation of transcription, DNA-templated;GO:0006355//regulation of transcription, DNA-templated;GO:0046872//metal ion binding;GO:0006355//regulation of transcription, DNA-templated	http://plntfdb.bio.uni-potsdam.de/v3.0/fam_mem.php?family_id=Alfin-like	0.430001	0.488021	0.0784777	0.997827	0.16326	0.555111
TRINITY_DN3314_c0_g2_i6-A1	K24083//abhydrolase domain-containing protein 13 [EC:3.-.-.-]	GO:0000976//transcription cis-regulatory region binding;GO:0042393//histone binding;GO:0006355//regulation of transcription, DNA-templated;GO:0006355//regulation of transcription, DNA-templated;GO:0046872//metal ion binding;GO:0006355//regulation of transcription, DNA-templated;GO:0003712//transcription coregulator activity;GO:0005634//nucleus;GO:0006355//regulation of transcription, DNA-templated	http://plntfdb.bio.uni-potsdam.de/v3.0/fam_mem.php?family_id=Alfin-like	0.458666	0.380766	0.0889083	0.997827	0.144987	0.445131
TRINITY_DN3314_c0_g4_i1-A1	K24083//abhydrolase domain-containing protein 13 [EC:3.-.-.-]	GO:0006355//regulation of transcription, DNA-templated;GO:0046872//metal ion binding;GO:0005634//nucleus;GO:0006355//regulation of transcription, DNA-templated;GO:0042393//histone binding;GO:0006355//regulation of transcription, DNA-templated;GO:0006355//regulation of transcription, DNA-templated	http://plntfdb.bio.uni-potsdam.de/v3.0/fam_mem.php?family_id=Alfin-like	0.851085	0.245897	0.3661	0.997827	0.203968	0.461914
TRINITY_DN3328_c0_g2_i1-A1	K09264//MADS-box transcription factor, plant;K09264//MADS-box transcription factor, plant;K09264//MADS-box transcription factor, plant;K09264//MADS-box transcription factor, plant;K09264//MADS-box transcription factor, plant	GO:0003700//DNA-binding transcription factor activity;GO:0045944//positive regulation of transcription by RNA polymerase II;GO:0045944//positive regulation of transcription by RNA polymerase II;GO:0045944//positive regulation of transcription by RNA polymerase II;GO:0000977//RNA polymerase II transcription regulatory region sequence-specific DNA binding;GO:0005634//nucleus;GO:0046983//protein dim…	http://plntfdb.bio.uni-potsdam.de/v3.0/fam_mem.php?family_id=MADS	0.552442	0.373828	0.12836	0.997827	0.20118	0.437332
TRINITY_DN3328_c0_g2_i2-A1	K09264//MADS-box transcription factor, plant;K09264//MADS-box transcription factor, plant;K09264//MADS-box transcription factor, plant;K09264//MADS-box transcription factor, plant;K09264//MADS-box transcription factor, plant	GO:0045944//positive regulation of transcription by RNA polymerase II;GO:0000977//RNA polymerase II transcription regulatory region sequence-specific DNA binding;GO:0046983//protein dimerization activity;GO:0045944//positive regulation of transcription by RNA polymerase II;GO:0045944//positive regulation of transcription by RNA polymerase II;GO:0045944//positive regulation of transcription by RNA…	http://plntfdb.bio.uni-potsdam.de/v3.0/fam_mem.php?family_id=MADS	0.781166	0.235231	0.285825	0.997827	0.343018	0.0893568
TRINITY_DN339_c1_g2_i5-A1	K18693//diacylglycerol diphosphate phosphatase / phosphatidate phosphatase [EC:3.1.3.81 3.1.3.4]+ko01110//Biosynthesis of secondary metabolites+ko00564//Glycerophospholipid metabolism+ko00561//Glycerolipid metabolism;K18693//diacylglycerol diphosphate phosphatase / phosphatidate phosphatase [EC:3.1.3.81 3.1.3.4]+ko01110//Biosynthesis of secondary metabolites+ko00564//Glycerophospholipid metabolis…	GO:0006644//phospholipid metabolic process;GO:0016021//integral component of membrane;GO:0042577//lipid phosphatase activity;GO:0006644//phospholipid metabolic process	http://plntfdb.bio.uni-potsdam.de/v3.0/fam_mem.php?family_id=ABI3VP1	0.766657	0.254288	0.271908	0.997827	0.278119	0.231524
TRINITY_DN340_c0_g1_i10-A1	K14431//transcription factor TGA+ko04075//Plant hormone signal transduction;K14431//transcription factor TGA+ko04075//Plant hormone signal transduction;K14431//transcription factor TGA+ko04075//Plant hormone signal transduction;K14431//transcription factor TGA+ko04075//Plant hormone signal transduction;K14431//transcription factor TGA+ko04075//Plant hormone signal transduction	GO:0043565//sequence-specific DNA binding;GO:0006351//transcription, DNA-templated;GO:0006351//transcription, DNA-templated;GO:0003700//DNA-binding transcription factor activity	http://plntfdb.bio.uni-potsdam.de/v3.0/fam_mem.php?family_id=bZIP	0.979476	0.0243145	0.859095	0.997827	0.0159198	0.906723
TRINITY_DN340_c0_g1_i11-A1	K14431//transcription factor TGA+ko04075//Plant hormone signal transduction;K14431//transcription factor TGA+ko04075//Plant hormone signal transduction;K14431//transcription factor TGA+ko04075//Plant hormone signal transduction;K14431//transcription factor TGA+ko04075//Plant hormone signal transduction;K14431//transcription factor TGA+ko04075//Plant hormone signal transduction	GO:0043565//sequence-specific DNA binding;GO:0006351//transcription, DNA-templated;GO:0006351//transcription, DNA-templated;GO:0003700//DNA-binding transcription factor activity	http://plntfdb.bio.uni-potsdam.de/v3.0/fam_mem.php?family_id=bZIP	0.967753	-0.141326	0.623032	0.997827	0.196548	0.425725
TRINITY_DN3451_c0_g1_i1-A1	K09250//cellular nucleic acid-binding protein;K09250//cellular nucleic acid-binding protein;K09250//cellular nucleic acid-binding protein;K09250//cellular nucleic acid-binding protein;K09250//cellular nucleic acid-binding protein	GO:0003676//nucleic acid binding;GO:0008270//zinc ion binding	http://plntfdb.bio.uni-potsdam.de/v3.0/fam_mem.php?family_id=CSD	0.989524	-0.0308902	0.891817	0.997827	0.238909	0.369201
TRINITY_DN3452_c0_g1_i1-A1	K13424//WRKY transcription factor 33+ko04016//MAPK signaling pathway - plant+ko04626//Plant-pathogen interaction;K18834//WRKY transcription factor 1+ko04626//Plant-pathogen interaction;K13424//WRKY transcription factor 33+ko04016//MAPK signaling pathway - plant+ko04626//Plant-pathogen interaction;K18835//WRKY transcription factor 2+ko04626//Plant-pathogen interaction;K13424//WRKY transcription fa…	GO:0003700//DNA-binding transcription factor activity;GO:0005634//nucleus;GO:0043565//sequence-specific DNA binding	http://plntfdb.bio.uni-potsdam.de/v3.0/fam_mem.php?family_id=WRKY	0.0575057	0.969643	0.00258506	0.997827	0.0529476	0.806296
TRINITY_DN3452_c1_g1_i1-A1	K13424//WRKY transcription factor 33+ko04016//MAPK signaling pathway - plant+ko04626//Plant-pathogen interaction;K13424//WRKY transcription factor 33+ko04016//MAPK signaling pathway - plant+ko04626//Plant-pathogen interaction;K18835//WRKY transcription factor 2+ko04626//Plant-pathogen interaction;K13424//WRKY transcription factor 33+ko04016//MAPK signaling pathway - plant+ko04626//Plant-pathogen …	GO:0043565//sequence-specific DNA binding;GO:0005634//nucleus;GO:0003700//DNA-binding transcription factor activity	http://plntfdb.bio.uni-potsdam.de/v3.0/fam_mem.php?family_id=WRKY	0.826367	0.297086	0.337174	0.696954	-0.940596	0.0129964
TRINITY_DN3456_c0_g1_i1-A1	K00521//ferric-chelate reductase [EC:1.16.1.7];K00521//ferric-chelate reductase [EC:1.16.1.7];K17756//long-chain-alcohol oxidase [EC:1.1.3.20];K14964//Set1/Ash2 histone methyltransferase complex subunit ASH2;K14016//ubiquitin fusion degradation protein 1+ko04141//Protein processing in endoplasmic reticulum	GO:0016021//integral component of membrane;GO:0006355//regulation of transcription, DNA-templated;GO:0006355//regulation of transcription, DNA-templated;GO:0006355//regulation of transcription, DNA-templated;GO:0003677//DNA binding;GO:0006355//regulation of transcription, DNA-templated	http://plntfdb.bio.uni-potsdam.de/v3.0/fam_mem.php?family_id=NAC	0.373588	-0.343828	0.0600921	0.997827	-0.127839	0.442916
TRINITY_DN3456_c0_g1_i2-A1	K00521//ferric-chelate reductase [EC:1.16.1.7];K00521//ferric-chelate reductase [EC:1.16.1.7];K17756//long-chain-alcohol oxidase [EC:1.1.3.20];K14964//Set1/Ash2 histone methyltransferase complex subunit ASH2;K14016//ubiquitin fusion degradation protein 1+ko04141//Protein processing in endoplasmic reticulum	GO:0016021//integral component of membrane;GO:0006355//regulation of transcription, DNA-templated;GO:0006355//regulation of transcription, DNA-templated;GO:0006355//regulation of transcription, DNA-templated;GO:0006355//regulation of transcription, DNA-templated;GO:0003677//DNA binding	http://plntfdb.bio.uni-potsdam.de/v3.0/fam_mem.php?family_id=NAC	0.998907	0.00216156	0.992196	0.997827	0.131608	0.653762
TRINITY_DN3463_c0_g1_i1-A1	K03283//heat shock 70kDa protein 1/2/6/8+ko03040//Spliceosome+ko04144//Endocytosis+ko04141//Protein processing in endoplasmic reticulum;K11756//chromatin structure-remodeling complex subunit RSC1/2;K11756//chromatin structure-remodeling complex subunit RSC1/2	GO:0006325//chromatin organization;GO:0003682//chromatin binding;GO:0046872//metal ion binding	http://plntfdb.bio.uni-potsdam.de/v3.0/fam_mem.php?family_id=Alfin-like	0.969605	-0.121793	0.64156	0.997827	0.0919326	0.721397
TRINITY_DN3468_c0_g1_i1-A1	K04498//E1A/CREB-binding protein [EC:2.3.1.48];K04498//E1A/CREB-binding protein [EC:2.3.1.48];K04498//E1A/CREB-binding protein [EC:2.3.1.48];K04498//E1A/CREB-binding protein [EC:2.3.1.48];K04498//E1A/CREB-binding protein [EC:2.3.1.48]	GO:0006355//regulation of transcription, DNA-templated;GO:0008270//zinc ion binding;GO:0016021//integral component of membrane;GO:0006355//regulation of transcription, DNA-templated;GO:0004402//histone acetyltransferase activity;GO:0005634//nucleus;GO:0006355//regulation of transcription, DNA-templated;GO:0006355//regulation of transcription, DNA-templated	http://plntfdb.bio.uni-potsdam.de/v3.0/fam_mem.php?family_id=Alfin-like	0.974678	-0.0355826	0.823609	0.997827	0.0558668	0.687644
TRINITY_DN3468_c0_g1_i2-A1	K04498//E1A/CREB-binding protein [EC:2.3.1.48];K04498//E1A/CREB-binding protein [EC:2.3.1.48];K04498//E1A/CREB-binding protein [EC:2.3.1.48];K04498//E1A/CREB-binding protein [EC:2.3.1.48];K04498//E1A/CREB-binding protein [EC:2.3.1.48]	GO:0016021//integral component of membrane;GO:0006355//regulation of transcription, DNA-templated;GO:0006355//regulation of transcription, DNA-templated;GO:0006355//regulation of transcription, DNA-templated;GO:0004402//histone acetyltransferase activity;GO:0005634//nucleus;GO:0006355//regulation of transcription, DNA-templated;GO:0008270//zinc ion binding	http://plntfdb.bio.uni-potsdam.de/v3.0/fam_mem.php?family_id=Alfin-like	0.974678	0.0571234	0.703463	0.997827	0.0830145	0.567291
TRINITY_DN347_c0_g1_i1-A1	K12133//MYB-related transcription factor LHY+ko04712//Circadian rhythm - plant;K12133//MYB-related transcription factor LHY+ko04712//Circadian rhythm - plant;K12133//MYB-related transcription factor LHY+ko04712//Circadian rhythm - plant;K12133//MYB-related transcription factor LHY+ko04712//Circadian rhythm - plant;K12133//MYB-related transcription factor LHY+ko04712//Circadian rhythm - plant	GO:0003677//DNA binding;GO:0005634//nucleus	http://plntfdb.bio.uni-potsdam.de/v3.0/fam_mem.php?family_id=MYB	0.361311	-0.3979	0.0567147	0.997827	-0.0636247	0.732008
TRINITY_DN3480_c0_g1_i1-A1	K22415//zinc finger CCCH domain-containing protein 11;K22415//zinc finger CCCH domain-containing protein 11;K22415//zinc finger CCCH domain-containing protein 11;K22415//zinc finger CCCH domain-containing protein 11;K22415//zinc finger CCCH domain-containing protein 11	GO:0003677//DNA binding;GO:0046872//metal ion binding	http://plntfdb.bio.uni-potsdam.de/v3.0/fam_mem.php?family_id=C3H	0.81876	0.147388	0.327724	0.997827	0.178563	0.17946
TRINITY_DN3484_c0_g1_i1-A1	K13422//transcription factor MYC2+ko04016//MAPK signaling pathway - plant+ko04075//Plant hormone signal transduction;K13422//transcription factor MYC2+ko04016//MAPK signaling pathway - plant+ko04075//Plant hormone signal transduction;K13422//transcription factor MYC2+ko04016//MAPK signaling pathway - plant+ko04075//Plant hormone signal transduction;K13422//transcription factor MYC2+ko04016//MAPK …	GO:0005634//nucleus;GO:0046983//protein dimerization activity;GO:0003677//DNA binding	http://plntfdb.bio.uni-potsdam.de/v3.0/fam_mem.php?family_id=bHLH	0.673833	-0.259613	0.198466	0.997827	-0.209957	0.300635
TRINITY_DN3497_c0_g1_i1-A1	K17756//long-chain-alcohol oxidase [EC:1.1.3.20];K14016//ubiquitin fusion degradation protein 1+ko04141//Protein processing in endoplasmic reticulum;K00521//ferric-chelate reductase [EC:1.16.1.7];K00521//ferric-chelate reductase [EC:1.16.1.7]	GO:0006355//regulation of transcription, DNA-templated;GO:0003677//DNA binding;GO:0006355//regulation of transcription, DNA-templated;GO:0006355//regulation of transcription, DNA-templated;GO:0006355//regulation of transcription, DNA-templated	http://plntfdb.bio.uni-potsdam.de/v3.0/fam_mem.php?family_id=NAC	0.947934	0.386212	0.554497	0.997827	-0.594921	0.385804
TRINITY_DN3497_c0_g1_i3-A1	K17756//long-chain-alcohol oxidase [EC:1.1.3.20];K00521//ferric-chelate reductase [EC:1.16.1.7];K00521//ferric-chelate reductase [EC:1.16.1.7];K14964//Set1/Ash2 histone methyltransferase complex subunit ASH2;K14016//ubiquitin fusion degradation protein 1+ko04141//Protein processing in endoplasmic reticulum	GO:0006355//regulation of transcription, DNA-templated;GO:0006355//regulation of transcription, DNA-templated;GO:0006355//regulation of transcription, DNA-templated;GO:0003677//DNA binding;GO:0006355//regulation of transcription, DNA-templated	http://plntfdb.bio.uni-potsdam.de/v3.0/fam_mem.php?family_id=NAC	0.92323	0.302015	0.486683	0.997827	-0.0974442	0.840081
TRINITY_DN3516_c2_g1_i1-A1	K25507//high mobility group B protein, plant;K25507//high mobility group B protein, plant;K25507//high mobility group B protein, plant;K25507//high mobility group B protein, plant;K25507//high mobility group B protein, plant	GO:0005634//nucleus;GO:0003677//DNA binding	http://plntfdb.bio.uni-potsdam.de/v3.0/fam_mem.php?family_id=C2C2-YABBY	0.998319	-0.0090785	0.953435	0.997827	0.0295626	0.850919
TRINITY_DN3537_c0_g1_i2-A1	K00430//peroxidase [EC:1.11.1.7]+ko01100//Metabolic pathways+ko01110//Biosynthesis of secondary metabolites+ko00940//Phenylpropanoid biosynthesis;K00430//peroxidase [EC:1.11.1.7]+ko01100//Metabolic pathways+ko01110//Biosynthesis of secondary metabolites+ko00940//Phenylpropanoid biosynthesis	GO:0005634//nucleus	http://plntfdb.bio.uni-potsdam.de/v3.0/fam_mem.php?family_id=MYB	0.229692	-0.609316	0.0252144	0.997827	-0.141355	0.646071
TRINITY_DN3551_c0_g2_i1-A1	K14494//DELLA protein+ko04075//Plant hormone signal transduction;K14494//DELLA protein+ko04075//Plant hormone signal transduction;K14494//DELLA protein+ko04075//Plant hormone signal transduction;K14494//DELLA protein+ko04075//Plant hormone signal transduction;K14494//DELLA protein+ko04075//Plant hormone signal transduction	GO:0000139//Golgi membrane;GO:0015031//protein transport;GO:0030126//COPI vesicle coat;GO:0006890//retrograde vesicle-mediated transport, Golgi to endoplasmic reticulum;GO:0030126//COPI vesicle coat	http://plntfdb.bio.uni-potsdam.de/v3.0/fam_mem.php?family_id=GRAS	0.753406	0.23781	0.260297	0.997827	0.379477	0.0497135
TRINITY_DN3551_c0_g2_i6-A1	K12818//ATP-dependent RNA helicase DHX8/PRP22 [EC:3.6.4.13]+ko03040//Spliceosome;K12818//ATP-dependent RNA helicase DHX8/PRP22 [EC:3.6.4.13]+ko03040//Spliceosome;K12818//ATP-dependent RNA helicase DHX8/PRP22 [EC:3.6.4.13]+ko03040//Spliceosome;K12818//ATP-dependent RNA helicase DHX8/PRP22 [EC:3.6.4.13]+ko03040//Spliceosome;K12818//ATP-dependent RNA helicase DHX8/PRP22 [EC:3.6.4.13]+ko03040//Splice…	GO:0000139//Golgi membrane;GO:0030126//COPI vesicle coat;GO:0030126//COPI vesicle coat;GO:0015031//protein transport;GO:0006890//retrograde vesicle-mediated transport, Golgi to endoplasmic reticulum	http://plntfdb.bio.uni-potsdam.de/v3.0/fam_mem.php?family_id=GRAS	0.788087	-0.160534	0.292909	0.997827	-0.155356	0.344614
TRINITY_DN3551_c0_g2_i7-A1	K12818//ATP-dependent RNA helicase DHX8/PRP22 [EC:3.6.4.13]+ko03040//Spliceosome;K12818//ATP-dependent RNA helicase DHX8/PRP22 [EC:3.6.4.13]+ko03040//Spliceosome;K12818//ATP-dependent RNA helicase DHX8/PRP22 [EC:3.6.4.13]+ko03040//Spliceosome;K12818//ATP-dependent RNA helicase DHX8/PRP22 [EC:3.6.4.13]+ko03040//Spliceosome;K12818//ATP-dependent RNA helicase DHX8/PRP22 [EC:3.6.4.13]+ko03040//Splice…	GO:0000139//Golgi membrane;GO:0006890//retrograde vesicle-mediated transport, Golgi to endoplasmic reticulum;GO:0030126//COPI vesicle coat;GO:0015031//protein transport;GO:0030126//COPI vesicle coat	http://plntfdb.bio.uni-potsdam.de/v3.0/fam_mem.php?family_id=GRAS	0.307487	0.495192	0.0422758	0.997827	0.261339	0.269905
TRINITY_DN3566_c0_g1_i1-A1	K13415//protein brassinosteroid insensitive 1 [EC:2.7.10.1 2.7.11.1]+ko04075//Plant hormone signal transduction	GO:0005634//nucleus;GO:0016021//integral component of membrane;GO:0046872//metal ion binding;GO:0003677//DNA binding	http://plntfdb.bio.uni-potsdam.de/v3.0/fam_mem.php?family_id=SBP	0.395517	0.388614	0.066915	0.997827	0.119621	0.548319
TRINITY_DN3566_c0_g1_i4-A1	K13415//protein brassinosteroid insensitive 1 [EC:2.7.10.1 2.7.11.1]+ko04075//Plant hormone signal transduction	GO:0003677//DNA binding;GO:0016021//integral component of membrane;GO:0005634//nucleus;GO:0046872//metal ion binding	http://plntfdb.bio.uni-potsdam.de/v3.0/fam_mem.php?family_id=SBP	0.491313	0.594713	0.102468	0.997827	0.0867076	0.811677
TRINITY_DN3571_c2_g1_i1-A1	K09287//RAV-like factor;K09287//RAV-like factor;K09287//RAV-like factor;K09287//RAV-like factor;K09287//RAV-like factor	GO:0003677//DNA binding;GO:0008270//zinc ion binding;GO:0005634//nucleus	http://plntfdb.bio.uni-potsdam.de/v3.0/fam_mem.php?family_id=ABI3VP1	0.733457	0.189654	0.242228	0.997827	-0.0136583	0.92811
TRINITY_DN3588_c0_g1_i1-A1	K14494//DELLA protein+ko04075//Plant hormone signal transduction;K14494//DELLA protein+ko04075//Plant hormone signal transduction;K14494//DELLA protein+ko04075//Plant hormone signal transduction;K14494//DELLA protein+ko04075//Plant hormone signal transduction;K14494//DELLA protein+ko04075//Plant hormone signal transduction	GO:0009740//gibberellic acid mediated signaling pathway;GO:0009740//gibberellic acid mediated signaling pathway;GO:0003712//transcription coregulator activity;GO:0005634//nucleus;GO:0009740//gibberellic acid mediated signaling pathway;GO:0009740//gibberellic acid mediated signaling pathway;GO:0009740//gibberellic acid mediated signaling pathway	http://plntfdb.bio.uni-potsdam.de/v3.0/fam_mem.php?family_id=GRAS	0.923137	-0.167086	0.485343	0.997827	-0.0897615	0.618434
TRINITY_DN3593_c0_g1_i1-A1	K13963//serpin B;K17604//zinc finger SWIM domain-containing protein 3;K17604//zinc finger SWIM domain-containing protein 3;K17604//zinc finger SWIM domain-containing protein 3;K17604//zinc finger SWIM domain-containing protein 3	GO:0006355//regulation of transcription, DNA-templated;GO:0008270//zinc ion binding;GO:0006355//regulation of transcription, DNA-templated;GO:0006355//regulation of transcription, DNA-templated;GO:0006355//regulation of transcription, DNA-templated;GO:0005634//nucleus	http://plntfdb.bio.uni-potsdam.de/v3.0/fam_mem.php?family_id=FAR1	0.576918	0.278633	0.140923	0.997827	0.084417	0.646464
TRINITY_DN3593_c0_g4_i1-A1	K13963//serpin B	GO:0008270//zinc ion binding;GO:0006355//regulation of transcription, DNA-templated;GO:0006355//regulation of transcription, DNA-templated;GO:0005634//nucleus;GO:0006355//regulation of transcription, DNA-templated;GO:0006355//regulation of transcription, DNA-templated	http://plntfdb.bio.uni-potsdam.de/v3.0/fam_mem.php?family_id=FAR1	0.967753	-1.34974	0.627051	0.997827	0.123533	0.975848
TRINITY_DN3608_c0_g1_i1-A1	K09422//transcription factor MYB, plant;K09422//transcription factor MYB, plant;K09422//transcription factor MYB, plant;K09422//transcription factor MYB, plant;K09422//transcription factor MYB, plant	GO:0005634//nucleus	http://plntfdb.bio.uni-potsdam.de/v3.0/fam_mem.php?family_id=MYB	0.981723	-0.0277373	0.867607	0.997827	0.220236	0.131287
TRINITY_DN3608_c0_g1_i2-A1	K09422//transcription factor MYB, plant;K09422//transcription factor MYB, plant;K09422//transcription factor MYB, plant;K09422//transcription factor MYB, plant;K09422//transcription factor MYB, plant	GO:0005634//nucleus	http://plntfdb.bio.uni-potsdam.de/v3.0/fam_mem.php?family_id=MYB	0.249659	-0.85104	0.0292356	0.997827	-0.596005	0.146109
TRINITY_DN3608_c0_g1_i3-A1	K09422//transcription factor MYB, plant;K09422//transcription factor MYB, plant;K09422//transcription factor MYB, plant;K09422//transcription factor MYB, plant;K09422//transcription factor MYB, plant	GO:0005634//nucleus	http://plntfdb.bio.uni-potsdam.de/v3.0/fam_mem.php?family_id=MYB	0.931274	0.163421	0.503942	0.997827	-0.0907866	0.695966
TRINITY_DN3632_c0_g1_i2-A1	K14494//DELLA protein+ko04075//Plant hormone signal transduction;K14494//DELLA protein+ko04075//Plant hormone signal transduction;K14494//DELLA protein+ko04075//Plant hormone signal transduction;K14494//DELLA protein+ko04075//Plant hormone signal transduction;K14494//DELLA protein+ko04075//Plant hormone signal transduction	GO:0005634//nucleus;GO:0003700//DNA-binding transcription factor activity	http://plntfdb.bio.uni-potsdam.de/v3.0/fam_mem.php?family_id=GRAS	0.967753	0.0749055	0.624892	0.997827	0.122443	0.434117
TRINITY_DN3641_c0_g1_i1-A1	K13434//pathogenesis-related genes transcriptional activator PTI6+ko04626//Plant-pathogen interaction;K13434//pathogenesis-related genes transcriptional activator PTI6+ko04626//Plant-pathogen interaction;K13434//pathogenesis-related genes transcriptional activator PTI6+ko04626//Plant-pathogen interaction;K13434//pathogenesis-related genes transcriptional activator PTI6+ko04626//Plant-pathogen int…	GO:0003700//DNA-binding transcription factor activity;GO:0005634//nucleus;GO:0003677//DNA binding	http://plntfdb.bio.uni-potsdam.de/v3.0/fam_mem.php?family_id=AP2-EREBP	0.559826	0.300796	0.131994	0.997827	0.213268	0.245715
TRINITY_DN3710_c0_g1_i3-A1	K14491//two-component response regulator ARR-B family+ko04075//Plant hormone signal transduction;K03921//acyl-[acyl-carrier-protein] desaturase [EC:1.14.19.2 1.14.19.11 1.14.19.26]+ko01100//Metabolic pathways+ko00061//Fatty acid biosynthesis+ko01212//Fatty acid metabolism+ko01040//Biosynthesis of unsaturated fatty acids;K14491//two-component response regulator ARR-B family+ko04075//Plant hormone …	GO:0003700//DNA-binding transcription factor activity;GO:0005634//nucleus;GO:0003677//DNA binding	http://plntfdb.bio.uni-potsdam.de/v3.0/fam_mem.php?family_id=G2-like	0.96179	-0.103447	0.591419	0.997827	-0.05426	0.788169
TRINITY_DN3710_c0_g1_i5-A1	K14491//two-component response regulator ARR-B family+ko04075//Plant hormone signal transduction;K03921//acyl-[acyl-carrier-protein] desaturase [EC:1.14.19.2 1.14.19.11 1.14.19.26]+ko01100//Metabolic pathways+ko00061//Fatty acid biosynthesis+ko01212//Fatty acid metabolism+ko01040//Biosynthesis of unsaturated fatty acids;K14491//two-component response regulator ARR-B family+ko04075//Plant hormone …	GO:0005634//nucleus;GO:0003700//DNA-binding transcription factor activity;GO:0003677//DNA binding	http://plntfdb.bio.uni-potsdam.de/v3.0/fam_mem.php?family_id=G2-like	0.793302	-0.196518	0.300147	0.997827	0.0492057	0.800422
TRINITY_DN371_c0_g1_i1-A1	K09286//EREBP-like factor;K09286//EREBP-like factor;K09286//EREBP-like factor;K09286//EREBP-like factor;K09286//EREBP-like factor	GO:0003677//DNA binding;GO:0005634//nucleus;GO:0003700//DNA-binding transcription factor activity	http://plntfdb.bio.uni-potsdam.de/v3.0/fam_mem.php?family_id=AP2-EREBP	0.492368	-1.08221	0.103114	0.997827	-2.12869	0.0376322
TRINITY_DN371_c0_g1_i3-A1	K09286//EREBP-like factor;K09286//EREBP-like factor;K09286//EREBP-like factor;K09286//EREBP-like factor;K09286//EREBP-like factor	GO:0005634//nucleus;GO:0003677//DNA binding;GO:0003700//DNA-binding transcription factor activity	http://plntfdb.bio.uni-potsdam.de/v3.0/fam_mem.php?family_id=AP2-EREBP	0.99709	0.0480362	0.920429	0.997827	-0.811269	0.0890483
TRINITY_DN371_c0_g1_i5-A1	K09286//EREBP-like factor;K09286//EREBP-like factor;K09286//EREBP-like factor;K09286//EREBP-like factor;K09286//EREBP-like factor	GO:0003677//DNA binding;GO:0003700//DNA-binding transcription factor activity;GO:0005634//nucleus	http://plntfdb.bio.uni-potsdam.de/v3.0/fam_mem.php?family_id=AP2-EREBP	0.964281	-0.216195	0.605145	0.997827	-0.299431	0.480263
TRINITY_DN371_c0_g1_i7-A1	K09286//EREBP-like factor;K09286//EREBP-like factor;K09286//EREBP-like factor;K09286//EREBP-like factor;K09286//EREBP-like factor	GO:0003677//DNA binding;GO:0005634//nucleus;GO:0003700//DNA-binding transcription factor activity	http://plntfdb.bio.uni-potsdam.de/v3.0/fam_mem.php?family_id=AP2-EREBP	0.998319	-0.0290013	0.934286	0.997827	-0.437064	0.202491
TRINITY_DN371_c0_g1_i8-A1	K09286//EREBP-like factor;K09286//EREBP-like factor;K09286//EREBP-like factor;K09286//EREBP-like factor;K09286//EREBP-like factor	GO:0005634//nucleus;GO:0003677//DNA binding;GO:0003700//DNA-binding transcription factor activity	http://plntfdb.bio.uni-potsdam.de/v3.0/fam_mem.php?family_id=AP2-EREBP	0.974678	0.219223	0.773815	0.997827	-1.54151	0.128553
TRINITY_DN371_c0_g2_i1-A1	K09286//EREBP-like factor;K09286//EREBP-like factor;K09286//EREBP-like factor;K09286//EREBP-like factor;K09286//EREBP-like factor	GO:0003677//DNA binding;GO:0005634//nucleus;GO:0003700//DNA-binding transcription factor activity	http://plntfdb.bio.uni-potsdam.de/v3.0/fam_mem.php?family_id=AP2-EREBP	0.974678	-0.285741	0.705646	0.997827	-0.791215	0.399458
TRINITY_DN3796_c0_g2_i1-A1	K09419//heat shock transcription factor, other eukaryote;K09419//heat shock transcription factor, other eukaryote;K09419//heat shock transcription factor, other eukaryote;K09419//heat shock transcription factor, other eukaryote;K09419//heat shock transcription factor, other eukaryote	GO:0043565//sequence-specific DNA binding;GO:0005634//nucleus;GO:0016021//integral component of membrane;GO:0003700//DNA-binding transcription factor activity	http://plntfdb.bio.uni-potsdam.de/v3.0/fam_mem.php?family_id=HSF	0.4496	-0.314803	0.0856492	0.997827	0.184513	0.307098
TRINITY_DN3811_c0_g1_i1-A1	K13415//protein brassinosteroid insensitive 1 [EC:2.7.10.1 2.7.11.1]+ko04075//Plant hormone signal transduction	GO:0046872//metal ion binding;GO:0005634//nucleus;GO:0003677//DNA binding	http://plntfdb.bio.uni-potsdam.de/v3.0/fam_mem.php?family_id=SBP	0.412902	-0.503937	0.072852	0.997827	0.0548514	0.843975
TRINITY_DN3885_c0_g1_i1-A1	K16190//glucuronokinase [EC:2.7.1.43]+ko01250//Biosynthesis of nucleotide sugars+ko00520//Amino sugar and nucleotide sugar metabolism+ko00040//Pentose and glucuronate interconversions+ko01100//Metabolic pathways+ko00053//Ascorbate and aldarate metabolism;K13422//transcription factor MYC2+ko04016//MAPK signaling pathway - plant+ko04075//Plant hormone signal transduction;K13422//transcription facto…	GO:0046983//protein dimerization activity;GO:0003677//DNA binding;GO:0005634//nucleus	http://plntfdb.bio.uni-potsdam.de/v3.0/fam_mem.php?family_id=bHLH	0.1387	-1.74578	0.0107175	0.238845	-3.74209	0.00157614
TRINITY_DN3885_c0_g1_i3-A1	K13422//transcription factor MYC2+ko04016//MAPK signaling pathway - plant+ko04075//Plant hormone signal transduction;K13422//transcription factor MYC2+ko04016//MAPK signaling pathway - plant+ko04075//Plant hormone signal transduction;K13422//transcription factor MYC2+ko04016//MAPK signaling pathway - plant+ko04075//Plant hormone signal transduction;K13422//transcription factor MYC2+ko04016//MAPK …	GO:0003677//DNA binding;GO:0046983//protein dimerization activity;GO:0005634//nucleus	http://plntfdb.bio.uni-potsdam.de/v3.0/fam_mem.php?family_id=bHLH	0.15833	-0.899711	0.0132774	0.997827	-0.617715	0.0790866
TRINITY_DN3889_c0_g1_i2-A1	K12126//phytochrome-interacting factor 3+ko04712//Circadian rhythm - plant+ko04075//Plant hormone signal transduction;K12126//phytochrome-interacting factor 3+ko04712//Circadian rhythm - plant+ko04075//Plant hormone signal transduction;K12126//phytochrome-interacting factor 3+ko04712//Circadian rhythm - plant+ko04075//Plant hormone signal transduction;K12126//phytochrome-interacting factor 3+ko04…	GO:0046983//protein dimerization activity;GO:0003700//DNA-binding transcription factor activity;GO:0005634//nucleus	http://plntfdb.bio.uni-potsdam.de/v3.0/fam_mem.php?family_id=bHLH	0.974678	0.0736496	0.737251	0.997827	0.243839	0.251439
TRINITY_DN3894_c0_g1_i1-A1	K09286//EREBP-like factor;K09286//EREBP-like factor;K09286//EREBP-like factor;K09286//EREBP-like factor;K09286//EREBP-like factor	GO:0003677//DNA binding;GO:0005634//nucleus;GO:0009873//ethylene-activated signaling pathway;GO:0003700//DNA-binding transcription factor activity;GO:0009873//ethylene-activated signaling pathway;GO:0009873//ethylene-activated signaling pathway;GO:0009873//ethylene-activated signaling pathway;GO:0009873//ethylene-activated signaling pathway	http://plntfdb.bio.uni-potsdam.de/v3.0/fam_mem.php?family_id=AP2-EREBP	0.933474	-0.201667	0.512622	0.997827	-0.27563	0.300992
TRINITY_DN3894_c0_g1_i2-A1	K09286//EREBP-like factor;K09286//EREBP-like factor;K09286//EREBP-like factor;K09286//EREBP-like factor;K09286//EREBP-like factor	GO:0005634//nucleus;GO:0009873//ethylene-activated signaling pathway;GO:0009873//ethylene-activated signaling pathway;GO:0009873//ethylene-activated signaling pathway;GO:0003677//DNA binding;GO:0009873//ethylene-activated signaling pathway;GO:0003700//DNA-binding transcription factor activity;GO:0009873//ethylene-activated signaling pathway	http://plntfdb.bio.uni-potsdam.de/v3.0/fam_mem.php?family_id=AP2-EREBP	0.426582	-0.593235	0.0771918	0.997827	-0.63392	0.0444587
TRINITY_DN38_c3_g1_i1-A1	K09284//AP2-like factor, euAP2 lineage;K09284//AP2-like factor, euAP2 lineage;K09284//AP2-like factor, euAP2 lineage;K09284//AP2-like factor, euAP2 lineage;K09284//AP2-like factor, euAP2 lineage	GO:0005634//nucleus;GO:0003677//DNA binding;GO:0003700//DNA-binding transcription factor activity	http://plntfdb.bio.uni-potsdam.de/v3.0/fam_mem.php?family_id=AP2-EREBP	0.0733746	-0.945816	0.00383919	0.997827	-0.565545	0.100242
TRINITY_DN38_c3_g1_i2-A1	K09284//AP2-like factor, euAP2 lineage;K09284//AP2-like factor, euAP2 lineage;K09284//AP2-like factor, euAP2 lineage;K09284//AP2-like factor, euAP2 lineage;K09284//AP2-like factor, euAP2 lineage	GO:0003700//DNA-binding transcription factor activity;GO:0003677//DNA binding;GO:0005634//nucleus	http://plntfdb.bio.uni-potsdam.de/v3.0/fam_mem.php?family_id=AP2-EREBP	0.128732	-1.10785	0.00949039	0.997827	-0.616805	0.222679
TRINITY_DN3931_c0_g1_i1-A1	K09422//transcription factor MYB, plant;K09422//transcription factor MYB, plant;K09422//transcription factor MYB, plant;K09422//transcription factor MYB, plant;K09422//transcription factor MYB, plant	GO:0003691//double-stranded telomeric DNA binding;GO:0000786//nucleosome;GO:0005730//nucleolus;GO:0006334//nucleosome assembly;GO:0000786//nucleosome	http://plntfdb.bio.uni-potsdam.de/v3.0/fam_mem.php?family_id=MYB	0.638178	0.333182	0.174835	0.997827	-0.019136	0.932764
TRINITY_DN3952_c0_g1_i1-A1	K00020//3-hydroxyisobutyrate dehydrogenase [EC:1.1.1.31]+ko00280//Valine, leucine and isoleucine degradation+ko01100//Metabolic pathways;K00020//3-hydroxyisobutyrate dehydrogenase [EC:1.1.1.31]+ko00280//Valine, leucine and isoleucine degradation+ko01100//Metabolic pathways;K09184//GATA-binding protein, other eukaryote;K09184//GATA-binding protein, other eukaryote;K09184//GATA-binding protein, oth…	GO:0005634//nucleus;GO:0008270//zinc ion binding;GO:0045893//positive regulation of transcription, DNA-templated;GO:0043565//sequence-specific DNA binding;GO:0045893//positive regulation of transcription, DNA-templated;GO:0045893//positive regulation of transcription, DNA-templated;GO:0045893//positive regulation of transcription, DNA-templated;GO:0045893//positive regulation of transcription, DN…	http://plntfdb.bio.uni-potsdam.de/v3.0/fam_mem.php?family_id=C2C2-GATA	0.636852	-0.640314	0.173983	0.686921	-1.32694	0.0125967
TRINITY_DN3952_c0_g1_i2-A1	K00020//3-hydroxyisobutyrate dehydrogenase [EC:1.1.1.31]+ko00280//Valine, leucine and isoleucine degradation+ko01100//Metabolic pathways;K00020//3-hydroxyisobutyrate dehydrogenase [EC:1.1.1.31]+ko00280//Valine, leucine and isoleucine degradation+ko01100//Metabolic pathways;K09184//GATA-binding protein, other eukaryote;K09184//GATA-binding protein, other eukaryote;K09184//GATA-binding protein, oth…	GO:0045893//positive regulation of transcription, DNA-templated;GO:0005634//nucleus;GO:0043565//sequence-specific DNA binding;GO:0045893//positive regulation of transcription, DNA-templated;GO:0045893//positive regulation of transcription, DNA-templated;GO:0045893//positive regulation of transcription, DNA-templated;GO:0045893//positive regulation of transcription, DNA-templated;GO:0008270//zinc …	http://plntfdb.bio.uni-potsdam.de/v3.0/fam_mem.php?family_id=C2C2-GATA	0.0119611	-1.60669	0.000237437	0.997827	-0.161899	0.736721
TRINITY_DN3952_c0_g1_i3-A1	K00020//3-hydroxyisobutyrate dehydrogenase [EC:1.1.1.31]+ko00280//Valine, leucine and isoleucine degradation+ko01100//Metabolic pathways;K00020//3-hydroxyisobutyrate dehydrogenase [EC:1.1.1.31]+ko00280//Valine, leucine and isoleucine degradation+ko01100//Metabolic pathways;K09184//GATA-binding protein, other eukaryote;K09184//GATA-binding protein, other eukaryote;K09184//GATA-binding protein, oth…	GO:0045893//positive regulation of transcription, DNA-templated;GO:0045893//positive regulation of transcription, DNA-templated;GO:0005634//nucleus;GO:0045893//positive regulation of transcription, DNA-templated;GO:0008270//zinc ion binding;GO:0043565//sequence-specific DNA binding;GO:0045893//positive regulation of transcription, DNA-templated;GO:0045893//positive regulation of transcription, DN…	http://plntfdb.bio.uni-potsdam.de/v3.0/fam_mem.php?family_id=C2C2-GATA	0.0550427	-1.22872	0.00238775	0.43666	-0.82045	0.0050498
TRINITY_DN3970_c0_g1_i1-A1	K14432//ABA responsive element binding factor+ko04075//Plant hormone signal transduction;K14432//ABA responsive element binding factor+ko04075//Plant hormone signal transduction;K14432//ABA responsive element binding factor+ko04075//Plant hormone signal transduction;K14432//ABA responsive element binding factor+ko04075//Plant hormone signal transduction;K14432//ABA responsive element binding fact…	GO:0045893//positive regulation of transcription, DNA-templated;GO:0045893//positive regulation of transcription, DNA-templated;GO:0003700//DNA-binding transcription factor activity;GO:0045893//positive regulation of transcription, DNA-templated;GO:0045893//positive regulation of transcription, DNA-templated;GO:0005634//nucleus;GO:0045893//positive regulation of transcription, DNA-templated	http://plntfdb.bio.uni-potsdam.de/v3.0/fam_mem.php?family_id=bZIP	0.998907	0.0044397	0.989098	0.997827	-0.243124	0.148878
TRINITY_DN4040_c0_g1_i1-A1	K00963//UTP--glucose-1-phosphate uridylyltransferase [EC:2.7.7.9]+ko01250//Biosynthesis of nucleotide sugars+ko01240//Biosynthesis of cofactors+ko00520//Amino sugar and nucleotide sugar metabolism+ko00040//Pentose and glucuronate interconversions+ko01100//Metabolic pathways+ko00052//Galactose metabolism+ko00500//Starch and sucrose metabolism+ko01110//Biosynthesis of secondary metabolites	GO:0003677//DNA binding;GO:0003723//RNA binding;GO:0046872//metal ion binding	http://plntfdb.bio.uni-potsdam.de/v3.0/fam_mem.php?family_id=C3H	0.673608	0.261483	0.198156	0.997827	0.156135	0.465037
TRINITY_DN4040_c0_g1_i2-A1	K00963//UTP--glucose-1-phosphate uridylyltransferase [EC:2.7.7.9]+ko01250//Biosynthesis of nucleotide sugars+ko01240//Biosynthesis of cofactors+ko00520//Amino sugar and nucleotide sugar metabolism+ko00040//Pentose and glucuronate interconversions+ko01100//Metabolic pathways+ko00052//Galactose metabolism+ko00500//Starch and sucrose metabolism+ko01110//Biosynthesis of secondary metabolites	GO:0003723//RNA binding;GO:0003677//DNA binding;GO:0046872//metal ion binding	http://plntfdb.bio.uni-potsdam.de/v3.0/fam_mem.php?family_id=C3H	0.970954	0.219195	0.675581	0.997827	0.434775	0.232176
TRINITY_DN4040_c0_g2_i1-A1	K00963//UTP--glucose-1-phosphate uridylyltransferase [EC:2.7.7.9]+ko01250//Biosynthesis of nucleotide sugars+ko01240//Biosynthesis of cofactors+ko00520//Amino sugar and nucleotide sugar metabolism+ko00040//Pentose and glucuronate interconversions+ko01100//Metabolic pathways+ko00052//Galactose metabolism+ko00500//Starch and sucrose metabolism+ko01110//Biosynthesis of secondary metabolites;K14774//…	GO:0046872//metal ion binding;GO:0003723//RNA binding;GO:0003677//DNA binding	http://plntfdb.bio.uni-potsdam.de/v3.0/fam_mem.php?family_id=C3H	0.262067	0.492048	0.0317929	0.997827	0.257803	0.196461
TRINITY_DN4040_c0_g2_i2-A1	K00963//UTP--glucose-1-phosphate uridylyltransferase [EC:2.7.7.9]+ko01250//Biosynthesis of nucleotide sugars+ko01240//Biosynthesis of cofactors+ko00520//Amino sugar and nucleotide sugar metabolism+ko00040//Pentose and glucuronate interconversions+ko01100//Metabolic pathways+ko00052//Galactose metabolism+ko00500//Starch and sucrose metabolism+ko01110//Biosynthesis of secondary metabolites;K13210//…	GO:0003677//DNA binding;GO:0046872//metal ion binding;GO:0003723//RNA binding	http://plntfdb.bio.uni-potsdam.de/v3.0/fam_mem.php?family_id=C3H	0.998319	-0.0192176	0.942309	0.997827	0.051287	0.844903
TRINITY_DN4071_c0_g1_i1-A1	K13422//transcription factor MYC2+ko04016//MAPK signaling pathway - plant+ko04075//Plant hormone signal transduction;K13422//transcription factor MYC2+ko04016//MAPK signaling pathway - plant+ko04075//Plant hormone signal transduction;K13422//transcription factor MYC2+ko04016//MAPK signaling pathway - plant+ko04075//Plant hormone signal transduction;K13422//transcription factor MYC2+ko04016//MAPK …	GO:0005634//nucleus;GO:0046983//protein dimerization activity;GO:0003677//DNA binding	http://plntfdb.bio.uni-potsdam.de/v3.0/fam_mem.php?family_id=bHLH	0.175733	-0.735296	0.0158033	0.997827	-0.19639	0.547846
TRINITY_DN4071_c0_g1_i2-A1	K13422//transcription factor MYC2+ko04016//MAPK signaling pathway - plant+ko04075//Plant hormone signal transduction;K13422//transcription factor MYC2+ko04016//MAPK signaling pathway - plant+ko04075//Plant hormone signal transduction;K13422//transcription factor MYC2+ko04016//MAPK signaling pathway - plant+ko04075//Plant hormone signal transduction;K13422//transcription factor MYC2+ko04016//MAPK …	GO:0003677//DNA binding;GO:0046983//protein dimerization activity;GO:0005634//nucleus	http://plntfdb.bio.uni-potsdam.de/v3.0/fam_mem.php?family_id=bHLH	0.414452	-0.684626	0.0733445	0.997827	-0.250677	0.558748
TRINITY_DN4091_c0_g1_i1-A1	K08835//serine/threonine-protein kinase OSR1/STK39 [EC:2.7.11.1]	GO:0003700//DNA-binding transcription factor activity;GO:0005634//nucleus;GO:0003677//DNA binding	http://plntfdb.bio.uni-potsdam.de/v3.0/fam_mem.php?family_id=BBR/BPC	0.962748	-0.101981	0.595624	0.997827	0.0713832	0.68575
TRINITY_DN4101_c0_g1_i1-A1	K09264//MADS-box transcription factor, plant;K09264//MADS-box transcription factor, plant;K09264//MADS-box transcription factor, plant;K09264//MADS-box transcription factor, plant;K09264//MADS-box transcription factor, plant	GO:0045944//positive regulation of transcription by RNA polymerase II;GO:0000977//RNA polymerase II transcription regulatory region sequence-specific DNA binding;GO:0045944//positive regulation of transcription by RNA polymerase II;GO:0046983//protein dimerization activity;GO:0003700//DNA-binding transcription factor activity;GO:0045944//positive regulation of transcription by RNA polymerase II;G…	http://plntfdb.bio.uni-potsdam.de/v3.0/fam_mem.php?family_id=MADS	0.929277	0.140516	0.498875	0.997827	0.0769467	0.651446
TRINITY_DN4101_c0_g1_i2-A1	K09264//MADS-box transcription factor, plant;K09264//MADS-box transcription factor, plant;K09264//MADS-box transcription factor, plant;K09264//MADS-box transcription factor, plant;K09264//MADS-box transcription factor, plant	GO:0045944//positive regulation of transcription by RNA polymerase II;GO:0045944//positive regulation of transcription by RNA polymerase II;GO:0000977//RNA polymerase II transcription regulatory region sequence-specific DNA binding;GO:0045944//positive regulation of transcription by RNA polymerase II;GO:0005634//nucleus;GO:0045944//positive regulation of transcription by RNA polymerase II;GO:0046…	http://plntfdb.bio.uni-potsdam.de/v3.0/fam_mem.php?family_id=MADS	0.178431	-0.831736	0.0162338	0.997827	-0.60689	0.0534603
TRINITY_DN411_c0_g1_i1-A1	K00521//ferric-chelate reductase [EC:1.16.1.7];K00521//ferric-chelate reductase [EC:1.16.1.7];K17756//long-chain-alcohol oxidase [EC:1.1.3.20]	GO:0006355//regulation of transcription, DNA-templated;GO:0006355//regulation of transcription, DNA-templated;GO:0003677//DNA binding;GO:0006355//regulation of transcription, DNA-templated;GO:0006355//regulation of transcription, DNA-templated	http://plntfdb.bio.uni-potsdam.de/v3.0/fam_mem.php?family_id=NAC	0.970835	-0.252227	0.656828	0.997827	-0.0591861	0.928302
TRINITY_DN411_c0_g1_i2-A1	K00521//ferric-chelate reductase [EC:1.16.1.7];K00521//ferric-chelate reductase [EC:1.16.1.7];K17756//long-chain-alcohol oxidase [EC:1.1.3.20]	GO:0006355//regulation of transcription, DNA-templated;GO:0003677//DNA binding;GO:0006355//regulation of transcription, DNA-templated;GO:0006355//regulation of transcription, DNA-templated;GO:0006355//regulation of transcription, DNA-templated	http://plntfdb.bio.uni-potsdam.de/v3.0/fam_mem.php?family_id=NAC	0.974678	-0.0396774	0.779953	0.997827	0.0324554	0.867666
TRINITY_DN411_c0_g1_i3-A1	K00521//ferric-chelate reductase [EC:1.16.1.7];K00521//ferric-chelate reductase [EC:1.16.1.7];K17756//long-chain-alcohol oxidase [EC:1.1.3.20]	GO:0006355//regulation of transcription, DNA-templated;GO:0006355//regulation of transcription, DNA-templated;GO:0006355//regulation of transcription, DNA-templated;GO:0003677//DNA binding;GO:0006355//regulation of transcription, DNA-templated	http://plntfdb.bio.uni-potsdam.de/v3.0/fam_mem.php?family_id=NAC	0.973202	0.15288	0.688426	0.997827	0.094058	0.83074
TRINITY_DN413_c0_g5_i1-A1	K12835//ATP-dependent RNA helicase DDX42 [EC:3.6.4.13]+ko03040//Spliceosome;K18834//WRKY transcription factor 1+ko04626//Plant-pathogen interaction;K18835//WRKY transcription factor 2+ko04626//Plant-pathogen interaction;K13424//WRKY transcription factor 33+ko04016//MAPK signaling pathway - plant+ko04626//Plant-pathogen interaction;K13424//WRKY transcription factor 33+ko04016//MAPK signaling pathw…	GO:0005634//nucleus;GO:0043565//sequence-specific DNA binding;GO:0003700//DNA-binding transcription factor activity	http://plntfdb.bio.uni-potsdam.de/v3.0/fam_mem.php?family_id=WRKY	0.806854	0.404307	0.314576	0.997827	0.65507	0.074152
TRINITY_DN414_c1_g1_i1-A1	K09286//EREBP-like factor;K09286//EREBP-like factor;K09286//EREBP-like factor;K09286//EREBP-like factor;K09286//EREBP-like factor	GO:0005634//nucleus;GO:0003700//DNA-binding transcription factor activity;GO:0003677//DNA binding	http://plntfdb.bio.uni-potsdam.de/v3.0/fam_mem.php?family_id=AP2-EREBP	0.185141	-0.735704	0.0173687	0.997827	-0.291073	0.423108
TRINITY_DN4160_c0_g1_i4-A1	K09422//transcription factor MYB, plant;K09422//transcription factor MYB, plant;K09422//transcription factor MYB, plant;K09422//transcription factor MYB, plant;K09422//transcription factor MYB, plant	GO:0005634//nucleus	http://plntfdb.bio.uni-potsdam.de/v3.0/fam_mem.php?family_id=MYB	0.011845	1.1399	0.000234073	0.997827	0.383678	0.150952
TRINITY_DN4191_c0_g1_i1-A1	K08835//serine/threonine-protein kinase OSR1/STK39 [EC:2.7.11.1]	GO:0005634//nucleus;GO:0003677//DNA binding;GO:0003700//DNA-binding transcription factor activity	http://plntfdb.bio.uni-potsdam.de/v3.0/fam_mem.php?family_id=BBR/BPC	0.568864	0.245957	0.136521	0.997827	0.111976	0.476142
TRINITY_DN4218_c0_g2_i1-A1	K14486//auxin response factor+ko04075//Plant hormone signal transduction;K14486//auxin response factor+ko04075//Plant hormone signal transduction;K14486//auxin response factor+ko04075//Plant hormone signal transduction;K14486//auxin response factor+ko04075//Plant hormone signal transduction	GO:0006355//regulation of transcription, DNA-templated;GO:0006355//regulation of transcription, DNA-templated;GO:0003677//DNA binding;GO:0009734//auxin-activated signaling pathway;GO:0005634//nucleus;GO:0009734//auxin-activated signaling pathway;GO:0009734//auxin-activated signaling pathway;GO:0009734//auxin-activated signaling pathway;GO:0006355//regulation of transcription, DNA-templated;GO:000…	http://plntfdb.bio.uni-potsdam.de/v3.0/fam_mem.php?family_id=ARF	0.136785	-0.577801	0.0104754	0.99977	0.000781281	0.997126
TRINITY_DN4223_c0_g1_i1-A1	K13425//WRKY transcription factor 22+ko04016//MAPK signaling pathway - plant+ko04626//Plant-pathogen interaction;K13425//WRKY transcription factor 22+ko04016//MAPK signaling pathway - plant+ko04626//Plant-pathogen interaction;K13425//WRKY transcription factor 22+ko04016//MAPK signaling pathway - plant+ko04626//Plant-pathogen interaction;K13425//WRKY transcription factor 22+ko04016//MAPK signaling…	GO:0003700//DNA-binding transcription factor activity;GO:0043565//sequence-specific DNA binding;GO:0005634//nucleus	http://plntfdb.bio.uni-potsdam.de/v3.0/fam_mem.php?family_id=WRKY	0.974678	-0.0453448	0.79616	0.997827	-0.25655	0.0806509
TRINITY_DN4223_c0_g3_i1-A1	K13425//WRKY transcription factor 22+ko04016//MAPK signaling pathway - plant+ko04626//Plant-pathogen interaction;K13425//WRKY transcription factor 22+ko04016//MAPK signaling pathway - plant+ko04626//Plant-pathogen interaction;K13425//WRKY transcription factor 22+ko04016//MAPK signaling pathway - plant+ko04626//Plant-pathogen interaction;K13425//WRKY transcription factor 22+ko04016//MAPK signaling…	GO:0005634//nucleus;GO:0043565//sequence-specific DNA binding;GO:0003700//DNA-binding transcription factor activity	http://plntfdb.bio.uni-potsdam.de/v3.0/fam_mem.php?family_id=WRKY	0.872447	-0.257284	0.396516	0.825792	-0.87639	0.0204083
TRINITY_DN422_c1_g1_i1-A1	K14486//auxin response factor+ko04075//Plant hormone signal transduction;K14486//auxin response factor+ko04075//Plant hormone signal transduction;K14486//auxin response factor+ko04075//Plant hormone signal transduction;K14486//auxin response factor+ko04075//Plant hormone signal transduction;K14486//auxin response factor+ko04075//Plant hormone signal transduction	GO:0003677//DNA binding;GO:0005634//nucleus;GO:0006355//regulation of transcription, DNA-templated;GO:0009734//auxin-activated signaling pathway;GO:0006355//regulation of transcription, DNA-templated;GO:0006355//regulation of transcription, DNA-templated;GO:0009734//auxin-activated signaling pathway;GO:0009734//auxin-activated signaling pathway;GO:0006355//regulation of transcription, DNA-templat…	http://plntfdb.bio.uni-potsdam.de/v3.0/fam_mem.php?family_id=ARF	0.0254775	-0.79391	0.000727639	0.997827	-0.164099	0.517625
TRINITY_DN423_c0_g1_i3-A1	K12133//MYB-related transcription factor LHY+ko04712//Circadian rhythm - plant;K12133//MYB-related transcription factor LHY+ko04712//Circadian rhythm - plant;K12133//MYB-related transcription factor LHY+ko04712//Circadian rhythm - plant;K12133//MYB-related transcription factor LHY+ko04712//Circadian rhythm - plant;K12134//circadian clock associated 1+ko04712//Circadian rhythm - plant	GO:0003677//DNA binding;GO:0005634//nucleus	http://plntfdb.bio.uni-potsdam.de/v3.0/fam_mem.php?family_id=MYB	0.33876	-0.415967	0.0507001	0.997827	0.0401075	0.856831
TRINITY_DN423_c0_g1_i6-A1	K12133//MYB-related transcription factor LHY+ko04712//Circadian rhythm - plant;K12133//MYB-related transcription factor LHY+ko04712//Circadian rhythm - plant;K12133//MYB-related transcription factor LHY+ko04712//Circadian rhythm - plant;K12133//MYB-related transcription factor LHY+ko04712//Circadian rhythm - plant;K12134//circadian clock associated 1+ko04712//Circadian rhythm - plant	GO:0005634//nucleus;GO:0003677//DNA binding	http://plntfdb.bio.uni-potsdam.de/v3.0/fam_mem.php?family_id=MYB	0.574938	-0.2608	0.140017	0.997827	-0.0469611	0.795563
TRINITY_DN4242_c0_g2_i1-A1	K08835//serine/threonine-protein kinase OSR1/STK39 [EC:2.7.11.1]	GO:0003677//DNA binding;GO:0003700//DNA-binding transcription factor activity;GO:0005634//nucleus	http://plntfdb.bio.uni-potsdam.de/v3.0/fam_mem.php?family_id=BBR/BPC	0.74506	0.276065	0.252319	0.997827	-0.347968	0.134977
TRINITY_DN4242_c0_g2_i3-A1	K08835//serine/threonine-protein kinase OSR1/STK39 [EC:2.7.11.1]	GO:0003700//DNA-binding transcription factor activity;GO:0005634//nucleus;GO:0003677//DNA binding	http://plntfdb.bio.uni-potsdam.de/v3.0/fam_mem.php?family_id=BBR/BPC	0.974678	0.0514145	0.78052	0.997827	0.197136	0.324506
TRINITY_DN4252_c0_g1_i1-A1	K09422//transcription factor MYB, plant;K09422//transcription factor MYB, plant;K09422//transcription factor MYB, plant;K09422//transcription factor MYB, plant;K09422//transcription factor MYB, plant	GO:0005634//nucleus	http://plntfdb.bio.uni-potsdam.de/v3.0/fam_mem.php?family_id=MYB	0.967365	0.112999	0.616517	0.997827	0.0258054	0.912123
TRINITY_DN4252_c0_g2_i1-A1	K09422//transcription factor MYB, plant;K09422//transcription factor MYB, plant;K09422//transcription factor MYB, plant;K09422//transcription factor MYB, plant;K09422//transcription factor MYB, plant	GO:0005634//nucleus	http://plntfdb.bio.uni-potsdam.de/v3.0/fam_mem.php?family_id=MYB	0.127438	0.780688	0.00931551	0.997827	0.143483	0.607122
TRINITY_DN427_c1_g1_i1-A1	K09377//cysteine and glycine-rich protein;K09377//cysteine and glycine-rich protein;K09377//cysteine and glycine-rich protein;K09377//cysteine and glycine-rich protein;K09377//cysteine and glycine-rich protein	GO:0051015//actin filament binding;GO:0005886//plasma membrane;GO:0051017//actin filament bundle assembly;GO:0046872//metal ion binding;GO:0015629//actin cytoskeleton	http://plntfdb.bio.uni-potsdam.de/v3.0/fam_mem.php?family_id=LIM	0.077142	-0.487484	0.00414436	0.997827	-0.265009	0.0577955
TRINITY_DN4280_c0_g1_i1-A1	K09422//transcription factor MYB, plant;K09422//transcription factor MYB, plant;K09422//transcription factor MYB, plant;K09422//transcription factor MYB, plant;K09422//transcription factor MYB, plant	GO:0006357//regulation of transcription by RNA polymerase II;GO:0006357//regulation of transcription by RNA polymerase II;GO:0006357//regulation of transcription by RNA polymerase II;GO:0006334//nucleosome assembly;GO:0006357//regulation of transcription by RNA polymerase II;GO:0003691//double-stranded telomeric DNA binding;GO:0000786//nucleosome;GO:0000976//transcription cis-regulatory region bi…	http://plntfdb.bio.uni-potsdam.de/v3.0/fam_mem.php?family_id=MYB	0.998319	0.00554633	0.970671	0.997827	0.0760334	0.604854
TRINITY_DN4304_c0_g3_i1-A1	K22418//11beta/17beta-hydroxysteroid dehydrogenase [EC:1.1.1.146 1.1.1.-];K12133//MYB-related transcription factor LHY+ko04712//Circadian rhythm - plant	GO:0005634//nucleus;GO:0003677//DNA binding	http://plntfdb.bio.uni-potsdam.de/v3.0/fam_mem.php?family_id=MYB	0.947934	-0.145109	0.55457	0.997827	0.154615	0.476111
TRINITY_DN430_c0_g2_i1-A1	K12133//MYB-related transcription factor LHY+ko04712//Circadian rhythm - plant;K12133//MYB-related transcription factor LHY+ko04712//Circadian rhythm - plant;K12133//MYB-related transcription factor LHY+ko04712//Circadian rhythm - plant;K12133//MYB-related transcription factor LHY+ko04712//Circadian rhythm - plant	GO:0005634//nucleus	http://plntfdb.bio.uni-potsdam.de/v3.0/fam_mem.php?family_id=MYB	0.0784218	-0.60306	0.00424523	0.997827	-0.446509	0.0871867
TRINITY_DN430_c0_g2_i2-A1	K12133//MYB-related transcription factor LHY+ko04712//Circadian rhythm - plant;K12133//MYB-related transcription factor LHY+ko04712//Circadian rhythm - plant;K12133//MYB-related transcription factor LHY+ko04712//Circadian rhythm - plant;K12133//MYB-related transcription factor LHY+ko04712//Circadian rhythm - plant	GO:0005634//nucleus	http://plntfdb.bio.uni-potsdam.de/v3.0/fam_mem.php?family_id=MYB	0.311731	-0.494444	0.0432691	0.997827	-0.344482	0.207533
TRINITY_DN430_c0_g2_i3-A1	K21553//isoliquiritigenin 2'-O-methyltransferase [EC:2.1.1.154];K12133//MYB-related transcription factor LHY+ko04712//Circadian rhythm - plant;K12133//MYB-related transcription factor LHY+ko04712//Circadian rhythm - plant;K12133//MYB-related transcription factor LHY+ko04712//Circadian rhythm - plant	GO:0005634//nucleus	http://plntfdb.bio.uni-potsdam.de/v3.0/fam_mem.php?family_id=MYB	0.754241	-0.957219	0.261312	0.997827	-0.53634	0.589732
TRINITY_DN430_c0_g2_i4-A1	K21553//isoliquiritigenin 2'-O-methyltransferase [EC:2.1.1.154];K12133//MYB-related transcription factor LHY+ko04712//Circadian rhythm - plant;K12133//MYB-related transcription factor LHY+ko04712//Circadian rhythm - plant;K12133//MYB-related transcription factor LHY+ko04712//Circadian rhythm - plant	GO:0005634//nucleus	http://plntfdb.bio.uni-potsdam.de/v3.0/fam_mem.php?family_id=MYB	0.99367	0.0948333	0.907031	0.997827	-0.894208	0.260191
TRINITY_DN432_c0_g2_i1-A1	K22418//11beta/17beta-hydroxysteroid dehydrogenase [EC:1.1.1.146 1.1.1.-]	GO:0005634//nucleus;GO:0003677//DNA binding	http://plntfdb.bio.uni-potsdam.de/v3.0/fam_mem.php?family_id=MYB	0.998319	-0.0179525	0.969374	0.997827	0.0385176	0.925099
TRINITY_DN432_c0_g2_i4-A1	K22418//11beta/17beta-hydroxysteroid dehydrogenase [EC:1.1.1.146 1.1.1.-]	GO:0003677//DNA binding;GO:0005634//nucleus	http://plntfdb.bio.uni-potsdam.de/v3.0/fam_mem.php?family_id=MYB	0.409423	0.543201	0.0717576	0.997827	0.445268	0.144561
TRINITY_DN4368_c3_g1_i1-A1	K12309//beta-galactosidase [EC:3.2.1.23]+ko00600//Sphingolipid metabolism+ko00604//Glycosphingolipid biosynthesis - ganglio series+ko00531//Glycosaminoglycan degradation+ko00511//Other glycan degradation+ko01100//Metabolic pathways+ko00052//Galactose metabolism;K12309//beta-galactosidase [EC:3.2.1.23]+ko00600//Sphingolipid metabolism+ko00604//Glycosphingolipid biosynthesis - ganglio series+ko0053…	GO:0009630//gravitropism	http://plntfdb.bio.uni-potsdam.de/v3.0/fam_mem.php?family_id=C2H2	0.227189	-0.618737	0.0247879	0.997827	0.354655	0.214778
TRINITY_DN4381_c0_g4_i1-A1	K20557//transcription factor VIP1+ko04016//MAPK signaling pathway - plant;K20557//transcription factor VIP1+ko04016//MAPK signaling pathway - plant;K20557//transcription factor VIP1+ko04016//MAPK signaling pathway - plant;K20557//transcription factor VIP1+ko04016//MAPK signaling pathway - plant;K20557//transcription factor VIP1+ko04016//MAPK signaling pathway - plant	GO:0003700//DNA-binding transcription factor activity	http://plntfdb.bio.uni-potsdam.de/v3.0/fam_mem.php?family_id=bZIP	0.974678	-0.115847	0.805626	0.997827	0.678164	0.146782
TRINITY_DN4381_c0_g4_i2-A1	K20557//transcription factor VIP1+ko04016//MAPK signaling pathway - plant;K20557//transcription factor VIP1+ko04016//MAPK signaling pathway - plant;K20557//transcription factor VIP1+ko04016//MAPK signaling pathway - plant;K20557//transcription factor VIP1+ko04016//MAPK signaling pathway - plant;K20557//transcription factor VIP1+ko04016//MAPK signaling pathway - plant	GO:0003700//DNA-binding transcription factor activity	http://plntfdb.bio.uni-potsdam.de/v3.0/fam_mem.php?family_id=bZIP	0.491348	-0.733905	0.102611	0.997827	-0.808548	0.0695638
TRINITY_DN4381_c0_g4_i5-A1	K20557//transcription factor VIP1+ko04016//MAPK signaling pathway - plant;K20557//transcription factor VIP1+ko04016//MAPK signaling pathway - plant;K20557//transcription factor VIP1+ko04016//MAPK signaling pathway - plant;K20557//transcription factor VIP1+ko04016//MAPK signaling pathway - plant;K20557//transcription factor VIP1+ko04016//MAPK signaling pathway - plant	GO:0003700//DNA-binding transcription factor activity	http://plntfdb.bio.uni-potsdam.de/v3.0/fam_mem.php?family_id=bZIP	0.211069	-0.402271	0.0218283	0.997827	-0.13725	0.418253
TRINITY_DN4388_c3_g1_i1-A1	K04733//interleukin-1 receptor-associated kinase 4 [EC:2.7.11.1];K09287//RAV-like factor;K09287//RAV-like factor	GO:0003677//DNA binding;GO:0003700//DNA-binding transcription factor activity;GO:0005634//nucleus	http://plntfdb.bio.uni-potsdam.de/v3.0/fam_mem.php?family_id=ABI3VP1	0.364733	-0.397201	0.0575783	0.997827	-0.0806995	0.713519
TRINITY_DN4419_c1_g2_i1-A1	K09419//heat shock transcription factor, other eukaryote;K09419//heat shock transcription factor, other eukaryote;K09419//heat shock transcription factor, other eukaryote;K09419//heat shock transcription factor, other eukaryote;K09419//heat shock transcription factor, other eukaryote	GO:0003700//DNA-binding transcription factor activity;GO:0005634//nucleus;GO:0043565//sequence-specific DNA binding	http://plntfdb.bio.uni-potsdam.de/v3.0/fam_mem.php?family_id=HSF	0.998319	0.00538385	0.972007	0.997827	0.178311	0.304748
TRINITY_DN4430_c1_g1_i1-A1	K14432//ABA responsive element binding factor+ko04075//Plant hormone signal transduction;K14432//ABA responsive element binding factor+ko04075//Plant hormone signal transduction;K14432//ABA responsive element binding factor+ko04075//Plant hormone signal transduction;K14432//ABA responsive element binding factor+ko04075//Plant hormone signal transduction;K14432//ABA responsive element binding fact…	GO:0045893//positive regulation of transcription, DNA-templated;GO:0045893//positive regulation of transcription, DNA-templated;GO:0045893//positive regulation of transcription, DNA-templated;GO:0045893//positive regulation of transcription, DNA-templated;GO:0003700//DNA-binding transcription factor activity;GO:0005634//nucleus;GO:0045893//positive regulation of transcription, DNA-templated	http://plntfdb.bio.uni-potsdam.de/v3.0/fam_mem.php?family_id=bZIP	0.849755	-0.132368	0.36365	0.997827	0.225176	0.132433
TRINITY_DN4430_c1_g1_i10-A1	K14432//ABA responsive element binding factor+ko04075//Plant hormone signal transduction;K14432//ABA responsive element binding factor+ko04075//Plant hormone signal transduction;K14432//ABA responsive element binding factor+ko04075//Plant hormone signal transduction;K14432//ABA responsive element binding factor+ko04075//Plant hormone signal transduction;K14432//ABA responsive element binding fact…	GO:0045893//positive regulation of transcription, DNA-templated;GO:0045893//positive regulation of transcription, DNA-templated;GO:0005634//nucleus;GO:0003700//DNA-binding transcription factor activity;GO:0045893//positive regulation of transcription, DNA-templated;GO:0045893//positive regulation of transcription, DNA-templated;GO:0045893//positive regulation of transcription, DNA-templated	http://plntfdb.bio.uni-potsdam.de/v3.0/fam_mem.php?family_id=bZIP	0.0513376	0.537184	0.00213192	0.997827	-0.0131746	0.939727
TRINITY_DN4430_c2_g1_i1-A1	K16221//transcription factor TCP21 (protein CCA1 HIKING EXPEDITION)+ko04712//Circadian rhythm - plant;K16221//transcription factor TCP21 (protein CCA1 HIKING EXPEDITION)+ko04712//Circadian rhythm - plant;K16221//transcription factor TCP21 (protein CCA1 HIKING EXPEDITION)+ko04712//Circadian rhythm - plant;K16221//transcription factor TCP21 (protein CCA1 HIKING EXPEDITION)+ko04712//Circadian rhythm…	GO:0003700//DNA-binding transcription factor activity;GO:0005634//nucleus;GO:0043565//sequence-specific DNA binding	http://plntfdb.bio.uni-potsdam.de/v3.0/fam_mem.php?family_id=TCP	0.128274	-0.661899	0.00941514	0.997827	-0.247435	0.292376
TRINITY_DN4430_c2_g2_i1-A1	K16221//transcription factor TCP21 (protein CCA1 HIKING EXPEDITION)+ko04712//Circadian rhythm - plant;K16221//transcription factor TCP21 (protein CCA1 HIKING EXPEDITION)+ko04712//Circadian rhythm - plant;K16221//transcription factor TCP21 (protein CCA1 HIKING EXPEDITION)+ko04712//Circadian rhythm - plant;K16221//transcription factor TCP21 (protein CCA1 HIKING EXPEDITION)+ko04712//Circadian rhythm…	GO:0003700//DNA-binding transcription factor activity	http://plntfdb.bio.uni-potsdam.de/v3.0/fam_mem.php?family_id=TCP	0.664282	-0.417117	0.192206	0.997827	-0.175594	0.57943
TRINITY_DN4430_c2_g2_i2-A1	K16221//transcription factor TCP21 (protein CCA1 HIKING EXPEDITION)+ko04712//Circadian rhythm - plant;K16221//transcription factor TCP21 (protein CCA1 HIKING EXPEDITION)+ko04712//Circadian rhythm - plant;K16221//transcription factor TCP21 (protein CCA1 HIKING EXPEDITION)+ko04712//Circadian rhythm - plant;K16221//transcription factor TCP21 (protein CCA1 HIKING EXPEDITION)+ko04712//Circadian rhythm…	GO:0003700//DNA-binding transcription factor activity	http://plntfdb.bio.uni-potsdam.de/v3.0/fam_mem.php?family_id=TCP	0.511987	-0.353288	0.110685	0.997827	-0.185794	0.436429
TRINITY_DN443_c3_g1_i2-A1	K09184//GATA-binding protein, other eukaryote;K09184//GATA-binding protein, other eukaryote;K09184//GATA-binding protein, other eukaryote;K09184//GATA-binding protein, other eukaryote;K00020//3-hydroxyisobutyrate dehydrogenase [EC:1.1.1.31]+ko00280//Valine, leucine and isoleucine degradation+ko01100//Metabolic pathways	GO:0006355//regulation of transcription, DNA-templated;GO:0006355//regulation of transcription, DNA-templated;GO:0006355//regulation of transcription, DNA-templated;GO:0043565//sequence-specific DNA binding;GO:0006355//regulation of transcription, DNA-templated;GO:0008270//zinc ion binding	http://plntfdb.bio.uni-potsdam.de/v3.0/fam_mem.php?family_id=C2C2-GATA	0.581654	-0.393948	0.143079	0.997827	-0.200334	0.259762
TRINITY_DN4447_c0_g1_i2-A1	K03283//heat shock 70kDa protein 1/2/6/8+ko03040//Spliceosome+ko04144//Endocytosis+ko04141//Protein processing in endoplasmic reticulum;K11446//[histone H3]-trimethyl-L-lysine4 demethylase [EC:1.14.11.67]	GO:0006325//chromatin organization;GO:0046872//metal ion binding;GO:0003682//chromatin binding	http://plntfdb.bio.uni-potsdam.de/v3.0/fam_mem.php?family_id=Alfin-like	0.915366	0.126274	0.468927	0.997827	0.196726	0.268004
TRINITY_DN4449_c0_g1_i5-A1	K16189//phytochrome-interacting factor 4+ko04075//Plant hormone signal transduction;K16189//phytochrome-interacting factor 4+ko04075//Plant hormone signal transduction;K18878//BHLH transcription factor Upa20+ko04626//Plant-pathogen interaction;K18878//BHLH transcription factor Upa20+ko04626//Plant-pathogen interaction	GO:0005634//nucleus;GO:0046983//protein dimerization activity	http://plntfdb.bio.uni-potsdam.de/v3.0/fam_mem.php?family_id=bHLH	0.00675726	1.05969	0.000101205	0.997827	0.356333	0.152941
TRINITY_DN4450_c0_g1_i2-A1	K12126//phytochrome-interacting factor 3+ko04712//Circadian rhythm - plant+ko04075//Plant hormone signal transduction;K16189//phytochrome-interacting factor 4+ko04075//Plant hormone signal transduction;K12126//phytochrome-interacting factor 3+ko04712//Circadian rhythm - plant+ko04075//Plant hormone signal transduction;K16189//phytochrome-interacting factor 4+ko04075//Plant hormone signal transduc…	GO:0000976//transcription cis-regulatory region binding;GO:0046983//protein dimerization activity;GO:0005634//nucleus	http://plntfdb.bio.uni-potsdam.de/v3.0/fam_mem.php?family_id=bHLH	0.0123243	-1.35797	0.00024859	0.997827	-0.583905	0.196686
TRINITY_DN4510_c0_g2_i2-A1	K14491//two-component response regulator ARR-B family+ko04075//Plant hormone signal transduction;K14491//two-component response regulator ARR-B family+ko04075//Plant hormone signal transduction;K14491//two-component response regulator ARR-B family+ko04075//Plant hormone signal transduction	GO:0000160//phosphorelay signal transduction system;GO:0003677//DNA binding;GO:0045893//positive regulation of transcription, DNA-templated;GO:0003700//DNA-binding transcription factor activity;GO:0000160//phosphorelay signal transduction system;GO:0045893//positive regulation of transcription, DNA-templated;GO:0000160//phosphorelay signal transduction system;GO:0045893//positive regulation of tr…	http://plntfdb.bio.uni-potsdam.de/v3.0/fam_mem.php?family_id=ARR-B	0.872399	-0.201663	0.395995	0.997827	-0.0774911	0.797463
TRINITY_DN4510_c0_g2_i3-A1	K14491//two-component response regulator ARR-B family+ko04075//Plant hormone signal transduction;K14491//two-component response regulator ARR-B family+ko04075//Plant hormone signal transduction;K14491//two-component response regulator ARR-B family+ko04075//Plant hormone signal transduction	GO:0000160//phosphorelay signal transduction system;GO:0045893//positive regulation of transcription, DNA-templated;GO:0045893//positive regulation of transcription, DNA-templated;GO:0045893//positive regulation of transcription, DNA-templated;GO:0005634//nucleus;GO:0000160//phosphorelay signal transduction system;GO:0003677//DNA binding;GO:0000160//phosphorelay signal transduction system;GO:0000…	http://plntfdb.bio.uni-potsdam.de/v3.0/fam_mem.php?family_id=ARR-B	0.960286	0.135026	0.586923	0.997827	0.320348	0.171569
TRINITY_DN4510_c0_g2_i5-A1	K14491//two-component response regulator ARR-B family+ko04075//Plant hormone signal transduction;K14491//two-component response regulator ARR-B family+ko04075//Plant hormone signal transduction;K14491//two-component response regulator ARR-B family+ko04075//Plant hormone signal transduction	GO:0045893//positive regulation of transcription, DNA-templated;GO:0045893//positive regulation of transcription, DNA-templated;GO:0000160//phosphorelay signal transduction system;GO:0045893//positive regulation of transcription, DNA-templated;GO:0003700//DNA-binding transcription factor activity;GO:0045893//positive regulation of transcription, DNA-templated;GO:0000160//phosphorelay signal trans…	http://plntfdb.bio.uni-potsdam.de/v3.0/fam_mem.php?family_id=ARR-B	0.974678	0.209441	0.727613	0.997827	-0.738334	0.664179
TRINITY_DN4510_c0_g2_i6-A1	K14491//two-component response regulator ARR-B family+ko04075//Plant hormone signal transduction;K14491//two-component response regulator ARR-B family+ko04075//Plant hormone signal transduction;K14491//two-component response regulator ARR-B family+ko04075//Plant hormone signal transduction	GO:0000160//phosphorelay signal transduction system;GO:0045893//positive regulation of transcription, DNA-templated;GO:0000160//phosphorelay signal transduction system;GO:0003700//DNA-binding transcription factor activity;GO:0000160//phosphorelay signal transduction system;GO:0003677//DNA binding;GO:0045893//positive regulation of transcription, DNA-templated;GO:0000160//phosphorelay signal trans…	http://plntfdb.bio.uni-potsdam.de/v3.0/fam_mem.php?family_id=ARR-B	0.970835	0.117229	0.648173	0.731267	0.61215	0.0151652
TRINITY_DN4510_c0_g2_i7-A1	K14491//two-component response regulator ARR-B family+ko04075//Plant hormone signal transduction;K14491//two-component response regulator ARR-B family+ko04075//Plant hormone signal transduction;K14491//two-component response regulator ARR-B family+ko04075//Plant hormone signal transduction	GO:0045893//positive regulation of transcription, DNA-templated;GO:0000160//phosphorelay signal transduction system;GO:0045893//positive regulation of transcription, DNA-templated;GO:0005634//nucleus;GO:0003700//DNA-binding transcription factor activity;GO:0045893//positive regulation of transcription, DNA-templated;GO:0003677//DNA binding;GO:0045893//positive regulation of transcription, DNA-tem…	http://plntfdb.bio.uni-potsdam.de/v3.0/fam_mem.php?family_id=ARR-B	0.970835	0.16229	0.646424	0.997827	-0.122472	0.72002
TRINITY_DN4523_c0_g1_i7-A1	K12412//pheromone receptor transcription factor;K12412//pheromone receptor transcription factor;K12412//pheromone receptor transcription factor;K12412//pheromone receptor transcription factor	GO:0046983//protein dimerization activity;GO:0005634//nucleus;GO:0003677//DNA binding	http://plntfdb.bio.uni-potsdam.de/v3.0/fam_mem.php?family_id=MADS	0.811882	-0.536546	0.319903	0.997827	0.180586	0.773226
TRINITY_DN4534_c0_g1_i4-A1	K11649//SWI/SNF related-matrix-associated actin-dependent regulator of chromatin subfamily C;K11649//SWI/SNF related-matrix-associated actin-dependent regulator of chromatin subfamily C;K11649//SWI/SNF related-matrix-associated actin-dependent regulator of chromatin subfamily C;K11649//SWI/SNF related-matrix-associated actin-dependent regulator of chromatin subfamily C;K11649//SWI/SNF related-mat…	GO:0008270//zinc ion binding;GO:0005634//nucleus;GO:0003677//DNA binding	http://plntfdb.bio.uni-potsdam.de/v3.0/fam_mem.php?family_id=MYB	0.974678	0.173721	0.731989	0.997827	-0.599694	0.237384
TRINITY_DN4534_c0_g1_i5-A1	K11649//SWI/SNF related-matrix-associated actin-dependent regulator of chromatin subfamily C;K11649//SWI/SNF related-matrix-associated actin-dependent regulator of chromatin subfamily C;K11649//SWI/SNF related-matrix-associated actin-dependent regulator of chromatin subfamily C;K11649//SWI/SNF related-matrix-associated actin-dependent regulator of chromatin subfamily C;K11649//SWI/SNF related-mat…	GO:0008270//zinc ion binding;GO:0005634//nucleus;GO:0003677//DNA binding	http://plntfdb.bio.uni-potsdam.de/v3.0/fam_mem.php?family_id=MYB	0.974678	0.0398205	0.816928	0.997827	0.0985705	0.517658
TRINITY_DN4562_c0_g1_i1-A1	K09377//cysteine and glycine-rich protein;K09377//cysteine and glycine-rich protein;K09377//cysteine and glycine-rich protein;K09377//cysteine and glycine-rich protein;K09377//cysteine and glycine-rich protein	GO:0046872//metal ion binding	http://plntfdb.bio.uni-potsdam.de/v3.0/fam_mem.php?family_id=LIM	0.238424	0.467611	0.0269437	0.997827	0.194159	0.382192
TRINITY_DN4647_c0_g1_i1-A1	K15032//mTERF domain-containing protein, mitochondrial;K15032//mTERF domain-containing protein, mitochondrial;K15032//mTERF domain-containing protein, mitochondrial;K15032//mTERF domain-containing protein, mitochondrial;K15032//mTERF domain-containing protein, mitochondrial	GO:0006353//DNA-templated transcription, termination;GO:0006355//regulation of transcription, DNA-templated;GO:0006353//DNA-templated transcription, termination;GO:0006355//regulation of transcription, DNA-templated;GO:0006355//regulation of transcription, DNA-templated;GO:0003690//double-stranded DNA binding;GO:0006355//regulation of transcription, DNA-templated	http://plntfdb.bio.uni-potsdam.de/v3.0/fam_mem.php?family_id=mTERF	0.974678	0.0724388	0.748025	0.997827	0.0982001	0.643267
TRINITY_DN4647_c0_g2_i1-A1	K15032//mTERF domain-containing protein, mitochondrial;K15032//mTERF domain-containing protein, mitochondrial;K15032//mTERF domain-containing protein, mitochondrial;K15032//mTERF domain-containing protein, mitochondrial;K15032//mTERF domain-containing protein, mitochondrial	GO:0006355//regulation of transcription, DNA-templated;GO:0006353//DNA-templated transcription, termination;GO:0006353//DNA-templated transcription, termination;GO:0006355//regulation of transcription, DNA-templated;GO:0006355//regulation of transcription, DNA-templated;GO:0006355//regulation of transcription, DNA-templated;GO:0003690//double-stranded DNA binding	http://plntfdb.bio.uni-potsdam.de/v3.0/fam_mem.php?family_id=mTERF	0.974678	-0.100966	0.739733	0.997827	-0.387109	0.243473
TRINITY_DN4647_c0_g3_i1-A1	K15032//mTERF domain-containing protein, mitochondrial;K15032//mTERF domain-containing protein, mitochondrial;K15032//mTERF domain-containing protein, mitochondrial;K15032//mTERF domain-containing protein, mitochondrial;K15032//mTERF domain-containing protein, mitochondrial	GO:0006353//DNA-templated transcription, termination;GO:0006355//regulation of transcription, DNA-templated;GO:0006355//regulation of transcription, DNA-templated;GO:0006353//DNA-templated transcription, termination;GO:0006355//regulation of transcription, DNA-templated;GO:0006355//regulation of transcription, DNA-templated;GO:0003690//double-stranded DNA binding	http://plntfdb.bio.uni-potsdam.de/v3.0/fam_mem.php?family_id=mTERF	0.967753	0.114432	0.62731	0.997827	0.0208256	0.923626
TRINITY_DN4667_c0_g1_i1-A1	K17604//zinc finger SWIM domain-containing protein 3;K17604//zinc finger SWIM domain-containing protein 3;K17604//zinc finger SWIM domain-containing protein 3;K17604//zinc finger SWIM domain-containing protein 3;K17604//zinc finger SWIM domain-containing protein 3	GO:0006355//regulation of transcription, DNA-templated;GO:0008270//zinc ion binding;GO:0006355//regulation of transcription, DNA-templated;GO:0006355//regulation of transcription, DNA-templated;GO:0006355//regulation of transcription, DNA-templated;GO:0005634//nucleus	http://plntfdb.bio.uni-potsdam.de/v3.0/fam_mem.php?family_id=FAR1	0.926869	0.108221	0.493427	0.997827	0.0809182	0.550811
TRINITY_DN4676_c0_g1_i2-A1	K23048//RING finger protein unkempt;K23048//RING finger protein unkempt;K23048//RING finger protein unkempt;K23048//RING finger protein unkempt	GO:0046872//metal ion binding	http://plntfdb.bio.uni-potsdam.de/v3.0/fam_mem.php?family_id=C3H	0.947713	-0.112557	0.552049	0.997827	-0.0912137	0.609888
TRINITY_DN4692_c0_g1_i1-A1	K15032//mTERF domain-containing protein, mitochondrial;K15032//mTERF domain-containing protein, mitochondrial;K15032//mTERF domain-containing protein, mitochondrial;K15032//mTERF domain-containing protein, mitochondrial;K15032//mTERF domain-containing protein, mitochondrial	GO:0006355//regulation of transcription, DNA-templated;GO:0006353//DNA-templated transcription, termination;GO:0006355//regulation of transcription, DNA-templated;GO:0006355//regulation of transcription, DNA-templated;GO:0003690//double-stranded DNA binding;GO:0006353//DNA-templated transcription, termination;GO:0006355//regulation of transcription, DNA-templated	http://plntfdb.bio.uni-potsdam.de/v3.0/fam_mem.php?family_id=mTERF	0.900773	-0.414014	0.444428	0.997827	0.021025	0.973644
TRINITY_DN4692_c0_g2_i1-A1	K15032//mTERF domain-containing protein, mitochondrial;K15032//mTERF domain-containing protein, mitochondrial;K15032//mTERF domain-containing protein, mitochondrial;K15032//mTERF domain-containing protein, mitochondrial;K15032//mTERF domain-containing protein, mitochondrial	GO:0006355//regulation of transcription, DNA-templated;GO:0006355//regulation of transcription, DNA-templated;GO:0006353//DNA-templated transcription, termination;GO:0003690//double-stranded DNA binding;GO:0006353//DNA-templated transcription, termination;GO:0006355//regulation of transcription, DNA-templated;GO:0006355//regulation of transcription, DNA-templated	http://plntfdb.bio.uni-potsdam.de/v3.0/fam_mem.php?family_id=mTERF	0.974678	0.133534	0.775227	0.997827	-0.172983	0.716574
TRINITY_DN4692_c1_g1_i1-A1	K15032//mTERF domain-containing protein, mitochondrial;K15032//mTERF domain-containing protein, mitochondrial;K15032//mTERF domain-containing protein, mitochondrial;K15032//mTERF domain-containing protein, mitochondrial;K15032//mTERF domain-containing protein, mitochondrial	GO:0006355//regulation of transcription, DNA-templated;GO:0006353//DNA-templated transcription, termination;GO:0006355//regulation of transcription, DNA-templated;GO:0006353//DNA-templated transcription, termination;GO:0006355//regulation of transcription, DNA-templated;GO:0003690//double-stranded DNA binding;GO:0006355//regulation of transcription, DNA-templated	http://plntfdb.bio.uni-potsdam.de/v3.0/fam_mem.php?family_id=mTERF	0.974678	0.0693382	0.803086	0.997827	-0.106603	0.710265
TRINITY_DN4692_c1_g2_i1-A1	K15032//mTERF domain-containing protein, mitochondrial;K15032//mTERF domain-containing protein, mitochondrial;K15032//mTERF domain-containing protein, mitochondrial;K15032//mTERF domain-containing protein, mitochondrial;K15032//mTERF domain-containing protein, mitochondrial	GO:0006355//regulation of transcription, DNA-templated;GO:0006355//regulation of transcription, DNA-templated;GO:0006355//regulation of transcription, DNA-templated;GO:0003690//double-stranded DNA binding;GO:0006355//regulation of transcription, DNA-templated;GO:0006353//DNA-templated transcription, termination;GO:0006353//DNA-templated transcription, termination	http://plntfdb.bio.uni-potsdam.de/v3.0/fam_mem.php?family_id=mTERF	0.974678	0.0965457	0.696143	0.997827	-0.0352936	0.861059
TRINITY_DN4692_c1_g2_i5-A1	K15032//mTERF domain-containing protein, mitochondrial;K15032//mTERF domain-containing protein, mitochondrial;K15032//mTERF domain-containing protein, mitochondrial;K15032//mTERF domain-containing protein, mitochondrial;K15032//mTERF domain-containing protein, mitochondrial	GO:0006355//regulation of transcription, DNA-templated;GO:0006353//DNA-templated transcription, termination;GO:0006355//regulation of transcription, DNA-templated;GO:0006355//regulation of transcription, DNA-templated;GO:0006353//DNA-templated transcription, termination;GO:0003690//double-stranded DNA binding;GO:0006355//regulation of transcription, DNA-templated	http://plntfdb.bio.uni-potsdam.de/v3.0/fam_mem.php?family_id=mTERF	0.686844	-0.480389	0.207106	0.997827	-0.0486058	0.916145
TRINITY_DN4692_c1_g2_i6-A1	K15032//mTERF domain-containing protein, mitochondrial;K15032//mTERF domain-containing protein, mitochondrial;K15032//mTERF domain-containing protein, mitochondrial;K15032//mTERF domain-containing protein, mitochondrial;K15032//mTERF domain-containing protein, mitochondrial	GO:0006355//regulation of transcription, DNA-templated;GO:0006355//regulation of transcription, DNA-templated;GO:0006353//DNA-templated transcription, termination;GO:0006353//DNA-templated transcription, termination;GO:0006355//regulation of transcription, DNA-templated;GO:0003690//double-stranded DNA binding;GO:0006355//regulation of transcription, DNA-templated	http://plntfdb.bio.uni-potsdam.de/v3.0/fam_mem.php?family_id=mTERF	0.974678	0.13608	0.816821	0.997827	0.129675	0.805798
TRINITY_DN4706_c0_g1_i1-A1	K00784//ribonuclease Z [EC:3.1.26.11];K22418//11beta/17beta-hydroxysteroid dehydrogenase [EC:1.1.1.146 1.1.1.-];K15397//3-ketoacyl-CoA synthase [EC:2.3.1.199]+ko04626//Plant-pathogen interaction+ko01100//Metabolic pathways+ko01110//Biosynthesis of secondary metabolites+ko00062//Fatty acid elongation;K05909//laccase [EC:1.10.3.2]	GO:0005634//nucleus;GO:0003677//DNA binding	http://plntfdb.bio.uni-potsdam.de/v3.0/fam_mem.php?family_id=MYB	0.974678	-0.144469	0.69854	0.997827	0.668644	0.167481
TRINITY_DN4706_c0_g1_i2-A1	K00784//ribonuclease Z [EC:3.1.26.11];K22418//11beta/17beta-hydroxysteroid dehydrogenase [EC:1.1.1.146 1.1.1.-];K15397//3-ketoacyl-CoA synthase [EC:2.3.1.199]+ko04626//Plant-pathogen interaction+ko01100//Metabolic pathways+ko01110//Biosynthesis of secondary metabolites+ko00062//Fatty acid elongation;K05909//laccase [EC:1.10.3.2]	GO:0003677//DNA binding;GO:0005634//nucleus	http://plntfdb.bio.uni-potsdam.de/v3.0/fam_mem.php?family_id=MYB	0.388657	-0.400038	0.0648599	0.997827	-0.489479	0.139293
TRINITY_DN4706_c0_g1_i3-A1	K00784//ribonuclease Z [EC:3.1.26.11];K22418//11beta/17beta-hydroxysteroid dehydrogenase [EC:1.1.1.146 1.1.1.-];K15397//3-ketoacyl-CoA synthase [EC:2.3.1.199]+ko04626//Plant-pathogen interaction+ko01100//Metabolic pathways+ko01110//Biosynthesis of secondary metabolites+ko00062//Fatty acid elongation;K05909//laccase [EC:1.10.3.2]	GO:0003677//DNA binding;GO:0005634//nucleus	http://plntfdb.bio.uni-potsdam.de/v3.0/fam_mem.php?family_id=MYB	0.99867	-0.00410336	0.98672	0.997827	0.183521	0.384723
TRINITY_DN4735_c0_g3_i1-A1	K13422//transcription factor MYC2+ko04016//MAPK signaling pathway - plant+ko04075//Plant hormone signal transduction;K13422//transcription factor MYC2+ko04016//MAPK signaling pathway - plant+ko04075//Plant hormone signal transduction;K13422//transcription factor MYC2+ko04016//MAPK signaling pathway - plant+ko04075//Plant hormone signal transduction;K13422//transcription factor MYC2+ko04016//MAPK …	GO:0005634//nucleus;GO:0046983//protein dimerization activity	http://plntfdb.bio.uni-potsdam.de/v3.0/fam_mem.php?family_id=bHLH	0.0124155	-1.29214	0.000253639	0.997827	0.0408255	0.899753
TRINITY_DN475_c0_g1_i1-A1	K09250//cellular nucleic acid-binding protein;K09250//cellular nucleic acid-binding protein;K09250//cellular nucleic acid-binding protein;K09250//cellular nucleic acid-binding protein;K09250//cellular nucleic acid-binding protein	GO:0008270//zinc ion binding;GO:0003676//nucleic acid binding	http://plntfdb.bio.uni-potsdam.de/v3.0/fam_mem.php?family_id=CSD	0.0833602	0.50727	0.00466798	0.997827	0.387282	0.065414
TRINITY_DN4765_c0_g1_i1-A1	K09422//transcription factor MYB, plant;K09422//transcription factor MYB, plant;K09422//transcription factor MYB, plant;K09422//transcription factor MYB, plant;K09422//transcription factor MYB, plant	GO:0005634//nucleus	http://plntfdb.bio.uni-potsdam.de/v3.0/fam_mem.php?family_id=MYB	0.756779	-0.291549	0.263872	0.997827	0.067788	0.720035
TRINITY_DN4765_c0_g1_i2-A1	K09422//transcription factor MYB, plant;K09422//transcription factor MYB, plant;K09422//transcription factor MYB, plant;K09422//transcription factor MYB, plant;K09422//transcription factor MYB, plant	GO:0005634//nucleus	http://plntfdb.bio.uni-potsdam.de/v3.0/fam_mem.php?family_id=MYB	0.620164	1.75405	0.164882	0.997827	0.576629	0.607813
TRINITY_DN4765_c0_g1_i3-A1	K09422//transcription factor MYB, plant;K09422//transcription factor MYB, plant;K09422//transcription factor MYB, plant;K09422//transcription factor MYB, plant;K09422//transcription factor MYB, plant	GO:0005634//nucleus	http://plntfdb.bio.uni-potsdam.de/v3.0/fam_mem.php?family_id=MYB	0.949797	-0.407401	0.558906	0.997827	0.812431	0.120097
TRINITY_DN4765_c0_g1_i4-A1	K09422//transcription factor MYB, plant;K09422//transcription factor MYB, plant;K09422//transcription factor MYB, plant;K09422//transcription factor MYB, plant;K09422//transcription factor MYB, plant	GO:0005634//nucleus	http://plntfdb.bio.uni-potsdam.de/v3.0/fam_mem.php?family_id=MYB	0.998319	0.0201767	0.938642	0.997827	-0.110594	0.681632
TRINITY_DN4765_c0_g1_i5-A1	K09422//transcription factor MYB, plant;K09422//transcription factor MYB, plant;K09422//transcription factor MYB, plant;K09422//transcription factor MYB, plant;K09422//transcription factor MYB, plant	GO:0005634//nucleus	http://plntfdb.bio.uni-potsdam.de/v3.0/fam_mem.php?family_id=MYB	0.977499	0.187736	0.852038	0.997827	0.47795	0.411646
TRINITY_DN4765_c0_g4_i1-A1	K09422//transcription factor MYB, plant;K09422//transcription factor MYB, plant;K09422//transcription factor MYB, plant;K09422//transcription factor MYB, plant;K09422//transcription factor MYB, plant	GO:0005634//nucleus	http://plntfdb.bio.uni-potsdam.de/v3.0/fam_mem.php?family_id=MYB	0.275015	-0.801256	0.0346762	0.997827	0.284574	0.28011
TRINITY_DN4790_c0_g1_i1-A1	K15397//3-ketoacyl-CoA synthase [EC:2.3.1.199]+ko04626//Plant-pathogen interaction+ko01100//Metabolic pathways+ko01110//Biosynthesis of secondary metabolites+ko00062//Fatty acid elongation;K00784//ribonuclease Z [EC:3.1.26.11];K09522//DnaJ homolog subfamily C member 2	GO:0005634//nucleus;GO:0003700//DNA-binding transcription factor activity	http://plntfdb.bio.uni-potsdam.de/v3.0/fam_mem.php?family_id=MYB	0.68947	-0.622374	0.20923	0.701883	-1.61124	0.0135776
TRINITY_DN482_c0_g1_i1-A1	K09286//EREBP-like factor;K09286//EREBP-like factor;K09286//EREBP-like factor;K09286//EREBP-like factor;K09286//EREBP-like factor	GO:0003700//DNA-binding transcription factor activity;GO:0003677//DNA binding;GO:0005634//nucleus	http://plntfdb.bio.uni-potsdam.de/v3.0/fam_mem.php?family_id=AP2-EREBP	0.400364	-1.95075	0.0684702	0.997827	-1.14408	0.360538
TRINITY_DN482_c0_g1_i2-A1	K09286//EREBP-like factor;K09286//EREBP-like factor;K09286//EREBP-like factor;K09286//EREBP-like factor;K09286//EREBP-like factor	GO:0005634//nucleus;GO:0003700//DNA-binding transcription factor activity;GO:0003677//DNA binding	http://plntfdb.bio.uni-potsdam.de/v3.0/fam_mem.php?family_id=AP2-EREBP	0.589144	-1.75029	0.147032	0.997827	-1.32418	0.298504
TRINITY_DN482_c0_g1_i3-A1	K09286//EREBP-like factor;K09286//EREBP-like factor;K09286//EREBP-like factor;K09286//EREBP-like factor;K09286//EREBP-like factor	GO:0005634//nucleus;GO:0003700//DNA-binding transcription factor activity;GO:0003677//DNA binding	http://plntfdb.bio.uni-potsdam.de/v3.0/fam_mem.php?family_id=AP2-EREBP	0.554827	-1.4231	0.129512	0.997827	-0.908185	0.43283
TRINITY_DN4843_c0_g1_i1-A1	K09286//EREBP-like factor;K09286//EREBP-like factor;K09286//EREBP-like factor;K09286//EREBP-like factor;K09286//EREBP-like factor	GO:0003677//DNA binding;GO:0005634//nucleus;GO:0003700//DNA-binding transcription factor activity	http://plntfdb.bio.uni-potsdam.de/v3.0/fam_mem.php?family_id=AP2-EREBP	0.974678	-0.106911	0.698172	0.997827	0.201093	0.436312
TRINITY_DN4911_c0_g1_i2-A1	K09284//AP2-like factor, euAP2 lineage;K09284//AP2-like factor, euAP2 lineage;K09284//AP2-like factor, euAP2 lineage;K09284//AP2-like factor, euAP2 lineage;K09284//AP2-like factor, euAP2 lineage	GO:0003677//DNA binding;GO:0005634//nucleus;GO:0003700//DNA-binding transcription factor activity	http://plntfdb.bio.uni-potsdam.de/v3.0/fam_mem.php?family_id=AP2-EREBP	0.157557	0.518014	0.0131773	0.997827	0.193262	0.372508
TRINITY_DN4926_c0_g1_i5-A1	K09422//transcription factor MYB, plant;K09422//transcription factor MYB, plant;K09422//transcription factor MYB, plant;K09422//transcription factor MYB, plant;K09422//transcription factor MYB, plant	GO:0005634//nucleus	http://plntfdb.bio.uni-potsdam.de/v3.0/fam_mem.php?family_id=MYB	0.999521	-0.00236792	0.996663	0.687107	-1.74773	0.0126961
TRINITY_DN4926_c0_g1_i6-A1	K09422//transcription factor MYB, plant;K09422//transcription factor MYB, plant;K09422//transcription factor MYB, plant;K09422//transcription factor MYB, plant;K09422//transcription factor MYB, plant	GO:0005634//nucleus	http://plntfdb.bio.uni-potsdam.de/v3.0/fam_mem.php?family_id=MYB	0.9342	-0.16414	0.513746	0.997827	-0.0195093	0.940717
TRINITY_DN4926_c0_g1_i8-A1	K09422//transcription factor MYB, plant;K09422//transcription factor MYB, plant;K09422//transcription factor MYB, plant;K09422//transcription factor MYB, plant;K09422//transcription factor MYB, plant	GO:0005634//nucleus	http://plntfdb.bio.uni-potsdam.de/v3.0/fam_mem.php?family_id=Trihelix	0.974678	0.0404185	0.829255	0.997827	0.0927381	0.666434
TRINITY_DN4987_c0_g2_i1-A1	K12309//beta-galactosidase [EC:3.2.1.23]+ko00600//Sphingolipid metabolism+ko00604//Glycosphingolipid biosynthesis - ganglio series+ko00531//Glycosaminoglycan degradation+ko00511//Other glycan degradation+ko01100//Metabolic pathways+ko00052//Galactose metabolism;K12309//beta-galactosidase [EC:3.2.1.23]+ko00600//Sphingolipid metabolism+ko00604//Glycosphingolipid biosynthesis - ganglio series+ko0053…	GO:0010044//response to aluminum ion;GO:0010447//response to acidic pH	http://plntfdb.bio.uni-potsdam.de/v3.0/fam_mem.php?family_id=C2H2	0.472351	0.273318	0.094452	0.997827	0.0425639	0.782508
TRINITY_DN5013_c0_g1_i1-A1	K14491//two-component response regulator ARR-B family+ko04075//Plant hormone signal transduction;K14491//two-component response regulator ARR-B family+ko04075//Plant hormone signal transduction;K14491//two-component response regulator ARR-B family+ko04075//Plant hormone signal transduction;K14491//two-component response regulator ARR-B family+ko04075//Plant hormone signal transduction;K14491//two…	GO:0003700//DNA-binding transcription factor activity;GO:0005634//nucleus;GO:0003677//DNA binding	http://plntfdb.bio.uni-potsdam.de/v3.0/fam_mem.php?family_id=G2-like	0.947934	-0.106911	0.552973	0.997827	0.0311686	0.860852
TRINITY_DN5058_c0_g1_i1-A1	K09422//transcription factor MYB, plant;K09422//transcription factor MYB, plant;K09422//transcription factor MYB, plant;K09422//transcription factor MYB, plant;K09422//transcription factor MYB, plant	GO:0005634//nucleus	http://plntfdb.bio.uni-potsdam.de/v3.0/fam_mem.php?family_id=MYB	0.40563	-0.77742	0.0704459	0.997827	0.509704	0.11896
TRINITY_DN5063_c0_g1_i1-A1	K14491//two-component response regulator ARR-B family+ko04075//Plant hormone signal transduction;K14491//two-component response regulator ARR-B family+ko04075//Plant hormone signal transduction;K14491//two-component response regulator ARR-B family+ko04075//Plant hormone signal transduction;K22218//protein-tyrosine sulfotransferase [EC:2.8.2.20]	GO:0003700//DNA-binding transcription factor activity;GO:0005634//nucleus;GO:0003677//DNA binding	http://plntfdb.bio.uni-potsdam.de/v3.0/fam_mem.php?family_id=G2-like	0.164026	-0.370056	0.0141174	0.997827	0.138708	0.34692
TRINITY_DN5076_c0_g1_i1-A1	K22382//WD repeat-containing protein 26	GO:0006355//regulation of transcription, DNA-templated;GO:0006351//transcription, DNA-templated;GO:0006355//regulation of transcription, DNA-templated;GO:0016021//integral component of membrane;GO:0006355//regulation of transcription, DNA-templated;GO:0032502//developmental process;GO:0005634//nucleus;GO:0005524//ATP binding;GO:0006351//transcription, DNA-templated;GO:0006355//regulation of trans…	http://plntfdb.bio.uni-potsdam.de/v3.0/fam_mem.php?family_id=GRF	0.236462	-0.526253	0.026564	0.997827	-0.176978	0.500533
TRINITY_DN5076_c0_g3_i1-A1	K22382//WD repeat-containing protein 26	GO:0006355//regulation of transcription, DNA-templated;GO:0006355//regulation of transcription, DNA-templated;GO:0032502//developmental process;GO:0005524//ATP binding;GO:0006351//transcription, DNA-templated;GO:0006351//transcription, DNA-templated;GO:0005634//nucleus;GO:0006355//regulation of transcription, DNA-templated;GO:0006355//regulation of transcription, DNA-templated	http://plntfdb.bio.uni-potsdam.de/v3.0/fam_mem.php?family_id=GRF	0.712851	-0.23639	0.226299	0.997827	0.0195423	0.911335
TRINITY_DN508_c0_g2_i1-A1	K15032//mTERF domain-containing protein, mitochondrial;K15032//mTERF domain-containing protein, mitochondrial;K15032//mTERF domain-containing protein, mitochondrial;K15032//mTERF domain-containing protein, mitochondrial;K15032//mTERF domain-containing protein, mitochondrial	GO:0006355//regulation of transcription, DNA-templated;GO:0006355//regulation of transcription, DNA-templated;GO:0006353//DNA-templated transcription, termination;GO:0006353//DNA-templated transcription, termination;GO:0006355//regulation of transcription, DNA-templated;GO:0003690//double-stranded DNA binding;GO:0006355//regulation of transcription, DNA-templated	http://plntfdb.bio.uni-potsdam.de/v3.0/fam_mem.php?family_id=mTERF	0.853345	-0.184949	0.369746	0.997827	0.0773588	0.709152
TRINITY_DN5180_c0_g1_i1-A1	K16222//Dof zinc finger protein DOF5.5+ko04712//Circadian rhythm - plant;K16222//Dof zinc finger protein DOF5.5+ko04712//Circadian rhythm - plant;K16222//Dof zinc finger protein DOF5.5+ko04712//Circadian rhythm - plant;K16222//Dof zinc finger protein DOF5.5+ko04712//Circadian rhythm - plant	GO:0005634//nucleus;GO:0006355//regulation of transcription, DNA-templated;GO:0006355//regulation of transcription, DNA-templated;GO:0003677//DNA binding;GO:0006355//regulation of transcription, DNA-templated;GO:0006355//regulation of transcription, DNA-templated	http://plntfdb.bio.uni-potsdam.de/v3.0/fam_mem.php?family_id=C2C2-Dof	0.984668	-0.0554667	0.877377	0.997827	-0.0451837	0.88862
TRINITY_DN522_c0_g1_i3-A1	K09286//EREBP-like factor;K09286//EREBP-like factor;K09286//EREBP-like factor;K09286//EREBP-like factor;K09286//EREBP-like factor	GO:0005634//nucleus;GO:0003700//DNA-binding transcription factor activity;GO:0016021//integral component of membrane;GO:0003677//DNA binding	http://plntfdb.bio.uni-potsdam.de/v3.0/fam_mem.php?family_id=AP2-EREBP	0.777612	-0.429266	0.282148	0.997827	-0.0991455	0.810724
TRINITY_DN522_c0_g2_i1-A1	K09286//EREBP-like factor;K09286//EREBP-like factor;K09286//EREBP-like factor;K09286//EREBP-like factor;K09286//EREBP-like factor	GO:0009873//ethylene-activated signaling pathway;GO:0003677//DNA binding;GO:0009873//ethylene-activated signaling pathway;GO:0009873//ethylene-activated signaling pathway;GO:0009873//ethylene-activated signaling pathway;GO:0005634//nucleus;GO:0003700//DNA-binding transcription factor activity;GO:0009873//ethylene-activated signaling pathway	http://plntfdb.bio.uni-potsdam.de/v3.0/fam_mem.php?family_id=AP2-EREBP	0.0430146	0.77055	0.00164446	0.997827	0.503629	0.0495376
TRINITY_DN5266_c0_g1_i1-A1	K08835//serine/threonine-protein kinase OSR1/STK39 [EC:2.7.11.1]	GO:0005634//nucleus;GO:0003700//DNA-binding transcription factor activity;GO:0003677//DNA binding	http://plntfdb.bio.uni-potsdam.de/v3.0/fam_mem.php?family_id=BBR/BPC	0.257573	-0.625384	0.0308202	0.997827	-0.383326	0.240427
TRINITY_DN5305_c0_g2_i1-A1	K14573//nucleolar protein 4+ko03008//Ribosome biogenesis in eukaryotes	GO:0006355//regulation of transcription, DNA-templated;GO:0006355//regulation of transcription, DNA-templated;GO:0006355//regulation of transcription, DNA-templated;GO:0003697//single-stranded DNA binding;GO:0006952//defense response;GO:0006355//regulation of transcription, DNA-templated	http://plntfdb.bio.uni-potsdam.de/v3.0/fam_mem.php?family_id=PBF-2-like	0.272995	0.439698	0.0341821	0.997827	0.142603	0.451175
TRINITY_DN534_c0_g1_i3-A1	K14803//protein phosphatase PTC2/3 [EC:3.1.3.16];K14803//protein phosphatase PTC2/3 [EC:3.1.3.16];K14803//protein phosphatase PTC2/3 [EC:3.1.3.16];K14803//protein phosphatase PTC2/3 [EC:3.1.3.16];K14803//protein phosphatase PTC2/3 [EC:3.1.3.16]	GO:0046872//metal ion binding	http://plntfdb.bio.uni-potsdam.de/v3.0/fam_mem.php?family_id=DBP	0.998319	-0.0772879	0.94631	0.997827	-0.753234	0.521483
TRINITY_DN5364_c0_g2_i2-A1	K17604//zinc finger SWIM domain-containing protein 3;K17604//zinc finger SWIM domain-containing protein 3;K17604//zinc finger SWIM domain-containing protein 3;K17604//zinc finger SWIM domain-containing protein 3;K17604//zinc finger SWIM domain-containing protein 3	GO:0006355//regulation of transcription, DNA-templated;GO:0005634//nucleus;GO:0008270//zinc ion binding;GO:0006355//regulation of transcription, DNA-templated;GO:0006355//regulation of transcription, DNA-templated;GO:0006355//regulation of transcription, DNA-templated	http://plntfdb.bio.uni-potsdam.de/v3.0/fam_mem.php?family_id=FAR1	0.998319	-0.0108161	0.949218	0.997827	0.0897223	0.582095
TRINITY_DN5407_c0_g1_i1-A1	K12309//beta-galactosidase [EC:3.2.1.23]+ko00600//Sphingolipid metabolism+ko00604//Glycosphingolipid biosynthesis - ganglio series+ko00531//Glycosaminoglycan degradation+ko00511//Other glycan degradation+ko01100//Metabolic pathways+ko00052//Galactose metabolism;K12309//beta-galactosidase [EC:3.2.1.23]+ko00600//Sphingolipid metabolism+ko00604//Glycosphingolipid biosynthesis - ganglio series+ko0053…	GO:0010447//response to acidic pH;GO:0010044//response to aluminum ion	http://plntfdb.bio.uni-potsdam.de/v3.0/fam_mem.php?family_id=C2H2	0.998319	-0.00830739	0.980073	0.997827	0.313494	0.261314
TRINITY_DN5425_c0_g1_i1-A1	K05909//laccase [EC:1.10.3.2];K00784//ribonuclease Z [EC:3.1.26.11];K15397//3-ketoacyl-CoA synthase [EC:2.3.1.199]+ko04626//Plant-pathogen interaction+ko01100//Metabolic pathways+ko01110//Biosynthesis of secondary metabolites+ko00062//Fatty acid elongation;K22418//11beta/17beta-hydroxysteroid dehydrogenase [EC:1.1.1.146 1.1.1.-]	GO:0003677//DNA binding;GO:0005634//nucleus	http://plntfdb.bio.uni-potsdam.de/v3.0/fam_mem.php?family_id=MYB	0.44212	-0.870054	0.0826617	0.997827	-0.417973	0.331762
TRINITY_DN5425_c0_g2_i2-A1	K05909//laccase [EC:1.10.3.2];K00784//ribonuclease Z [EC:3.1.26.11];K15397//3-ketoacyl-CoA synthase [EC:2.3.1.199]+ko04626//Plant-pathogen interaction+ko01100//Metabolic pathways+ko01110//Biosynthesis of secondary metabolites+ko00062//Fatty acid elongation;K22418//11beta/17beta-hydroxysteroid dehydrogenase [EC:1.1.1.146 1.1.1.-]	GO:0003677//DNA binding;GO:0005634//nucleus	http://plntfdb.bio.uni-potsdam.de/v3.0/fam_mem.php?family_id=MYB	0.809822	-0.379181	0.318125	0.997827	-0.720119	0.0468703
TRINITY_DN5438_c0_g2_i1-A1	K13415//protein brassinosteroid insensitive 1 [EC:2.7.10.1 2.7.11.1]+ko04075//Plant hormone signal transduction	GO:0046872//metal ion binding;GO:0005634//nucleus;GO:0003677//DNA binding	http://plntfdb.bio.uni-potsdam.de/v3.0/fam_mem.php?family_id=SBP	0.970954	-0.217934	0.671758	0.997827	-0.251788	0.723429
TRINITY_DN5438_c0_g2_i2-A1	K13415//protein brassinosteroid insensitive 1 [EC:2.7.10.1 2.7.11.1]+ko04075//Plant hormone signal transduction	GO:0005634//nucleus;GO:0003677//DNA binding;GO:0046872//metal ion binding	http://plntfdb.bio.uni-potsdam.de/v3.0/fam_mem.php?family_id=SBP	0.840373	-0.290552	0.351605	0.997827	-0.19527	0.566785
TRINITY_DN5443_c0_g1_i2-A1	K24273//U2 small nuclear ribonucleoprotein auxiliary factor 35 kDa subunit-related protein;K24273//U2 small nuclear ribonucleoprotein auxiliary factor 35 kDa subunit-related protein;K24273//U2 small nuclear ribonucleoprotein auxiliary factor 35 kDa subunit-related protein;K24273//U2 small nuclear ribonucleoprotein auxiliary factor 35 kDa subunit-related protein;K24273//U2 small nuclear ribonucleo…	GO:0046872//metal ion binding;GO:0000398//mRNA splicing, via spliceosome;GO:0000398//mRNA splicing, via spliceosome;GO:0089701//U2AF complex;GO:0089701//U2AF complex;GO:0003723//RNA binding	http://plntfdb.bio.uni-potsdam.de/v3.0/fam_mem.php?family_id=C3H	0.894365	0.184584	0.436665	0.997827	-0.0583749	0.811709
TRINITY_DN5443_c0_g2_i1-A1	K24273//U2 small nuclear ribonucleoprotein auxiliary factor 35 kDa subunit-related protein;K24273//U2 small nuclear ribonucleoprotein auxiliary factor 35 kDa subunit-related protein;K24273//U2 small nuclear ribonucleoprotein auxiliary factor 35 kDa subunit-related protein;K24273//U2 small nuclear ribonucleoprotein auxiliary factor 35 kDa subunit-related protein;K24273//U2 small nuclear ribonucleo…	GO:0046872//metal ion binding;GO:0003723//RNA binding;GO:0000398//mRNA splicing, via spliceosome;GO:0089701//U2AF complex;GO:0000398//mRNA splicing, via spliceosome;GO:0089701//U2AF complex	http://plntfdb.bio.uni-potsdam.de/v3.0/fam_mem.php?family_id=C3H	0.998319	0.00531597	0.973343	0.997827	0.0568674	0.720017
TRINITY_DN5477_c0_g1_i1-A1	K13963//serpin B;K17604//zinc finger SWIM domain-containing protein 3;K17604//zinc finger SWIM domain-containing protein 3;K17604//zinc finger SWIM domain-containing protein 3;K17604//zinc finger SWIM domain-containing protein 3	GO:0008270//zinc ion binding;GO:0006355//regulation of transcription, DNA-templated;GO:0005634//nucleus;GO:0006355//regulation of transcription, DNA-templated;GO:0006355//regulation of transcription, DNA-templated;GO:0006355//regulation of transcription, DNA-templated	http://plntfdb.bio.uni-potsdam.de/v3.0/fam_mem.php?family_id=FAR1	0.919249	0.156783	0.47727	0.997827	0.0447738	0.81089
TRINITY_DN5500_c0_g1_i1-A1	K15710//E3 ubiquitin-protein ligase SHPRH [EC:3.6.4.- 2.3.2.27];K15710//E3 ubiquitin-protein ligase SHPRH [EC:3.6.4.- 2.3.2.27];K15710//E3 ubiquitin-protein ligase SHPRH [EC:3.6.4.- 2.3.2.27];K15710//E3 ubiquitin-protein ligase SHPRH [EC:3.6.4.- 2.3.2.27];K15710//E3 ubiquitin-protein ligase SHPRH [EC:3.6.4.- 2.3.2.27]	GO:0046872//metal ion binding;GO:0005524//ATP binding	http://plntfdb.bio.uni-potsdam.de/v3.0/fam_mem.php?family_id=Alfin-like	0.894241	0.190867	0.436322	0.997827	0.192509	0.39897
TRINITY_DN5508_c0_g1_i1-A1	K09264//MADS-box transcription factor, plant;K09264//MADS-box transcription factor, plant;K09264//MADS-box transcription factor, plant;K09264//MADS-box transcription factor, plant;K09264//MADS-box transcription factor, plant	GO:0045944//positive regulation of transcription by RNA polymerase II;GO:0000987//cis-regulatory region sequence-specific DNA binding;GO:0045944//positive regulation of transcription by RNA polymerase II;GO:0000981//DNA-binding transcription factor activity, RNA polymerase II-specific;GO:0046983//protein dimerization activity;GO:0045944//positive regulation of transcription by RNA polymerase II;G…	http://plntfdb.bio.uni-potsdam.de/v3.0/fam_mem.php?family_id=MADS	0.587002	0.282016	0.145975	0.997827	-0.0290878	0.878899
TRINITY_DN552_c0_g1_i3-A1	K00521//ferric-chelate reductase [EC:1.16.1.7];K00521//ferric-chelate reductase [EC:1.16.1.7];K17756//long-chain-alcohol oxidase [EC:1.1.3.20];K14016//ubiquitin fusion degradation protein 1+ko04141//Protein processing in endoplasmic reticulum;K14964//Set1/Ash2 histone methyltransferase complex subunit ASH2	GO:0006355//regulation of transcription, DNA-templated;GO:0016021//integral component of membrane;GO:0003677//DNA binding;GO:0006355//regulation of transcription, DNA-templated;GO:0006355//regulation of transcription, DNA-templated;GO:0006355//regulation of transcription, DNA-templated	http://plntfdb.bio.uni-potsdam.de/v3.0/fam_mem.php?family_id=NAC	0.738497	-0.561607	0.2465	0.997827	-0.0381655	0.898498
TRINITY_DN552_c0_g1_i5-A1	K00521//ferric-chelate reductase [EC:1.16.1.7];K00521//ferric-chelate reductase [EC:1.16.1.7];K17756//long-chain-alcohol oxidase [EC:1.1.3.20];K14016//ubiquitin fusion degradation protein 1+ko04141//Protein processing in endoplasmic reticulum;K14964//Set1/Ash2 histone methyltransferase complex subunit ASH2	GO:0006355//regulation of transcription, DNA-templated;GO:0006355//regulation of transcription, DNA-templated;GO:0016021//integral component of membrane;GO:0006355//regulation of transcription, DNA-templated;GO:0003677//DNA binding;GO:0006355//regulation of transcription, DNA-templated	http://plntfdb.bio.uni-potsdam.de/v3.0/fam_mem.php?family_id=NAC	0.940391	-0.286535	0.537436	0.997827	-0.457825	0.388256
TRINITY_DN554_c0_g1_i1-A1	K00521//ferric-chelate reductase [EC:1.16.1.7];K00521//ferric-chelate reductase [EC:1.16.1.7];K17756//long-chain-alcohol oxidase [EC:1.1.3.20];K14964//Set1/Ash2 histone methyltransferase complex subunit ASH2;K14016//ubiquitin fusion degradation protein 1+ko04141//Protein processing in endoplasmic reticulum	GO:0006355//regulation of transcription, DNA-templated;GO:0016021//integral component of membrane;GO:0006355//regulation of transcription, DNA-templated;GO:0006355//regulation of transcription, DNA-templated;GO:0003677//DNA binding;GO:0006355//regulation of transcription, DNA-templated	http://plntfdb.bio.uni-potsdam.de/v3.0/fam_mem.php?family_id=NAC	0.113638	0.623875	0.00771534	0.976258	0.487497	0.030954
TRINITY_DN554_c2_g1_i1-A1	K18878//BHLH transcription factor Upa20+ko04626//Plant-pathogen interaction;K18878//BHLH transcription factor Upa20+ko04626//Plant-pathogen interaction;K18878//BHLH transcription factor Upa20+ko04626//Plant-pathogen interaction;K11253//histone H3;K03263//translation initiation factor 5A	GO:0046983//protein dimerization activity;GO:0006355//regulation of transcription, DNA-templated;GO:0006355//regulation of transcription, DNA-templated;GO:0006355//regulation of transcription, DNA-templated;GO:0006355//regulation of transcription, DNA-templated;GO:0005634//nucleus	http://plntfdb.bio.uni-potsdam.de/v3.0/fam_mem.php?family_id=bHLH	0.133859	-0.515555	0.0101078	0.997827	0.127062	0.515577
TRINITY_DN5598_c0_g1_i2-A1	K13434//pathogenesis-related genes transcriptional activator PTI6+ko04626//Plant-pathogen interaction;K13434//pathogenesis-related genes transcriptional activator PTI6+ko04626//Plant-pathogen interaction;K13434//pathogenesis-related genes transcriptional activator PTI6+ko04626//Plant-pathogen interaction;K13434//pathogenesis-related genes transcriptional activator PTI6+ko04626//Plant-pathogen int…	GO:0003677//DNA binding;GO:0003700//DNA-binding transcription factor activity;GO:0005634//nucleus	http://plntfdb.bio.uni-potsdam.de/v3.0/fam_mem.php?family_id=AP2-EREBP	0.13066	-0.677167	0.00974235	0.868927	-0.480556	0.0229133
TRINITY_DN5664_c0_g1_i2-A1	K22390//acid phosphatase type 7;K10798//poly [ADP-ribose] polymerase 2/3/4 [EC:2.4.2.30]+ko03410//Base excision repair	GO:0005634//nucleus;GO:0003677//DNA binding	http://plntfdb.bio.uni-potsdam.de/v3.0/fam_mem.php?family_id=ABI3VP1	0.463637	-0.301536	0.0908264	0.997827	0.114961	0.661019
TRINITY_DN5688_c0_g1_i3-A1	K19589//release factor glutamine methyltransferase [EC:2.1.1.297]	GO:0006355//regulation of transcription, DNA-templated;GO:0003677//DNA binding;GO:0006355//regulation of transcription, DNA-templated;GO:0005634//nucleus;GO:0006355//regulation of transcription, DNA-templated;GO:0006355//regulation of transcription, DNA-templated	http://plntfdb.bio.uni-potsdam.de/v3.0/fam_mem.php?family_id=HB	0.889544	-0.111645	0.428727	0.997827	0.0647357	0.628701
TRINITY_DN5712_c0_g1_i1-A1	K09422//transcription factor MYB, plant;K09422//transcription factor MYB, plant;K09422//transcription factor MYB, plant;K09422//transcription factor MYB, plant;K09422//transcription factor MYB, plant	GO:0005634//nucleus	http://plntfdb.bio.uni-potsdam.de/v3.0/fam_mem.php?family_id=MYB	0.15222	0.70656	0.0124226	0.997827	-0.0996444	0.690752
TRINITY_DN5725_c0_g2_i2-A1	K14486//auxin response factor+ko04075//Plant hormone signal transduction;K14486//auxin response factor+ko04075//Plant hormone signal transduction;K14486//auxin response factor+ko04075//Plant hormone signal transduction;K14486//auxin response factor+ko04075//Plant hormone signal transduction;K14486//auxin response factor+ko04075//Plant hormone signal transduction	GO:0006355//regulation of transcription, DNA-templated;GO:0009734//auxin-activated signaling pathway;GO:0009734//auxin-activated signaling pathway;GO:0009734//auxin-activated signaling pathway;GO:0006355//regulation of transcription, DNA-templated;GO:0006355//regulation of transcription, DNA-templated;GO:0009734//auxin-activated signaling pathway;GO:0006355//regulation of transcription, DNA-templ…	http://plntfdb.bio.uni-potsdam.de/v3.0/fam_mem.php?family_id=ARF	0.833892	-0.364823	0.34467	0.997827	-0.15229	0.717647
TRINITY_DN5725_c0_g2_i5-A1	K14486//auxin response factor+ko04075//Plant hormone signal transduction;K14486//auxin response factor+ko04075//Plant hormone signal transduction;K14486//auxin response factor+ko04075//Plant hormone signal transduction;K14486//auxin response factor+ko04075//Plant hormone signal transduction;K14486//auxin response factor+ko04075//Plant hormone signal transduction	GO:0009734//auxin-activated signaling pathway;GO:0009734//auxin-activated signaling pathway;GO:0009734//auxin-activated signaling pathway;GO:0009734//auxin-activated signaling pathway;GO:0009734//auxin-activated signaling pathway;GO:0006355//regulation of transcription, DNA-templated;GO:0006355//regulation of transcription, DNA-templated;GO:0006355//regulation of transcription, DNA-templated;GO:0…	http://plntfdb.bio.uni-potsdam.de/v3.0/fam_mem.php?family_id=ARF	0.212244	-0.694148	0.0220292	0.997827	-0.430243	0.222215
TRINITY_DN5751_c0_g1_i1-A1	K24193//MFS transporter, SP family, sugar:H+ symporter;K02470//DNA gyrase subunit B [EC:5.6.2.2];K02470//DNA gyrase subunit B [EC:5.6.2.2];K02470//DNA gyrase subunit B [EC:5.6.2.2];K02470//DNA gyrase subunit B [EC:5.6.2.2]	GO:0005634//nucleus	http://plntfdb.bio.uni-potsdam.de/v3.0/fam_mem.php?family_id=MYB	0.841409	-0.172326	0.354248	0.997827	0.201221	0.326722
TRINITY_DN5751_c0_g1_i3-A1	K24193//MFS transporter, SP family, sugar:H+ symporter;K02470//DNA gyrase subunit B [EC:5.6.2.2];K02470//DNA gyrase subunit B [EC:5.6.2.2];K02470//DNA gyrase subunit B [EC:5.6.2.2];K02470//DNA gyrase subunit B [EC:5.6.2.2]	GO:0005634//nucleus	http://plntfdb.bio.uni-potsdam.de/v3.0/fam_mem.php?family_id=MYB	0.974678	-0.0797164	0.812833	0.997827	0.122927	0.738444
TRINITY_DN5767_c0_g1_i1-A1	K15198//transcription factor TFIIIB component B'';K15198//transcription factor TFIIIB component B'';K15198//transcription factor TFIIIB component B'';K15198//transcription factor TFIIIB component B'';K15198//transcription factor TFIIIB component B''	GO:0005634//nucleus	http://plntfdb.bio.uni-potsdam.de/v3.0/fam_mem.php?family_id=MYB	0.758966	-0.474374	0.265912	0.997827	-0.0834592	0.877345
TRINITY_DN5767_c0_g1_i2-A1	K15198//transcription factor TFIIIB component B'';K15198//transcription factor TFIIIB component B'';K15198//transcription factor TFIIIB component B'';K15198//transcription factor TFIIIB component B'';K15198//transcription factor TFIIIB component B''	GO:0005634//nucleus	http://plntfdb.bio.uni-potsdam.de/v3.0/fam_mem.php?family_id=MYB	0.998319	-0.0071712	0.970573	0.997827	-0.0916662	0.639449
TRINITY_DN5771_c0_g1_i1-A1	K17604//zinc finger SWIM domain-containing protein 3;K17604//zinc finger SWIM domain-containing protein 3;K17604//zinc finger SWIM domain-containing protein 3;K17604//zinc finger SWIM domain-containing protein 3;K17604//zinc finger SWIM domain-containing protein 3	GO:0006355//regulation of transcription, DNA-templated;GO:0006355//regulation of transcription, DNA-templated;GO:0008270//zinc ion binding;GO:0006355//regulation of transcription, DNA-templated;GO:0006355//regulation of transcription, DNA-templated;GO:0005634//nucleus	http://plntfdb.bio.uni-potsdam.de/v3.0/fam_mem.php?family_id=FAR1	0.974678	-0.0553517	0.740779	0.997827	0.0666772	0.678525
TRINITY_DN5793_c0_g1_i5-A1	K23047//E3 ubiquitin-protein ligase UNKL [EC:2.3.2.27];K23047//E3 ubiquitin-protein ligase UNKL [EC:2.3.2.27];K23047//E3 ubiquitin-protein ligase UNKL [EC:2.3.2.27];K23047//E3 ubiquitin-protein ligase UNKL [EC:2.3.2.27];K23047//E3 ubiquitin-protein ligase UNKL [EC:2.3.2.27]	GO:0046872//metal ion binding	http://plntfdb.bio.uni-potsdam.de/v3.0/fam_mem.php?family_id=C3H	0.349029	-0.871606	0.0534705	0.997827	-0.379503	0.422578
TRINITY_DN5793_c0_g2_i1-A1	K23048//RING finger protein unkempt;K23048//RING finger protein unkempt;K23047//E3 ubiquitin-protein ligase UNKL [EC:2.3.2.27];K23047//E3 ubiquitin-protein ligase UNKL [EC:2.3.2.27];K23047//E3 ubiquitin-protein ligase UNKL [EC:2.3.2.27]	GO:0046872//metal ion binding	http://plntfdb.bio.uni-potsdam.de/v3.0/fam_mem.php?family_id=C3H	0.0479095	0.719105	0.0019379	0.997827	0.307945	0.16796
TRINITY_DN5808_c0_g1_i11-A1	K03141//transcription initiation factor TFIIH subunit 1+ko03420//Nucleotide excision repair+ko03022//Basal transcription factors;K03141//transcription initiation factor TFIIH subunit 1+ko03420//Nucleotide excision repair+ko03022//Basal transcription factors;K03141//transcription initiation factor TFIIH subunit 1+ko03420//Nucleotide excision repair+ko03022//Basal transcription factors;K03141//tran…	GO:0006289//nucleotide-excision repair;GO:0000439//transcription factor TFIIH core complex;GO:0006289//nucleotide-excision repair;GO:0006351//transcription, DNA-templated;GO:0006289//nucleotide-excision repair;GO:0006351//transcription, DNA-templated;GO:0000439//transcription factor TFIIH core complex	http://plntfdb.bio.uni-potsdam.de/v3.0/fam_mem.php?family_id=BSD	0.970954	-0.18044	0.676642	0.997827	-0.570184	0.264059
[truncated: 224 more rows]
