# Supplementary material for: Carotenoid Accumulation in the Rhododendron chrysanthum Is Mediated by Abscisic Acid Production Driven by UV-B Stress
Source: Plants (Basel). 2024 Apr 9;13(8):1062. doi: 10.3390/plants13081062 (PMC11054193; doi:10.3390/plants13081062)
Supplement: Supplementary file 1 [file plants-13-01062-s001.zip › Supplementary materials/Table S2 .xlsx]

## Sheet: Sheet1
Gene ID	Qvalue(M-vs-N)	log2(N/M)	Pvalue(M-vs-N)	Qvalue(N-vs-Q)	log2(Q/N)	Pvalue(N-vs-Q)
TRINITY_DN10705_c0_g2_i1-A1	0.035302	1.19523	0.0011801	0.998232	-0.00767097	0.981142
TRINITY_DN12335_c0_g4_i1-A1	0.0251454	2.00201	0.000714198	0.997827	0.684958	0.156289
TRINITY_DN154_c0_g5_i1-A1	0.0239308	-1.07052	0.000667323	0.997827	-0.686958	0.0391073
TRINITY_DN17958_c0_g2_i1-A1	0.0378239	-1.99786	0.00132454	0.997827	-1.22004	0.0933627
TRINITY_DN20110_c0_g1_i1-A1	0.0243333	0.685827	0.000684315	0.997827	-0.274792	0.180057
TRINITY_DN20522_c0_g1_i1-A1	0.000908053	-3.20604	7.04463e-06	0.997827	-0.404955	0.633415
TRINITY_DN21509_c0_g1_i1-A1	0.00949815	-1.76912	0.00016477	0.127622	-2.77623	0.000584918
TRINITY_DN2213_c0_g1_i4-A1	0.0101071	-0.844769	0.000182304	0.997827	-0.216735	0.456222
TRINITY_DN236_c0_g1_i2-A1	0.0463942	0.944447	0.00184961	0.997827	-0.442235	0.0962243
TRINITY_DN236_c0_g1_i3-A1	0.00197752	1.46177	2.02617e-05	0.997827	-0.601384	0.0638843
TRINITY_DN236_c0_g1_i6-A1	0.00218061	1.40995	2.30261e-05	0.997827	-0.364035	0.260047
TRINITY_DN2428_c0_g1_i1-A1	0.00675277	-0.980128	0.000100992	0.997827	-0.313276	0.171464
TRINITY_DN249_c0_g1_i5-A1	1.76161e-10	-1.77773	4.55549e-14	0.997827	0.32111	0.595363
TRINITY_DN27405_c0_g1_i1-A1	6.41945e-06	-2.99769	1.23121e-08	0.997827	0.766613	0.0619014
TRINITY_DN2967_c1_g1_i1-A1	0.00470564	0.979329	6.30745e-05	0.413874	1.0996	0.00458009
TRINITY_DN306_c0_g3_i1-A1	0.0383463	-0.930062	0.00136134	0.997827	-0.654506	0.0461779
TRINITY_DN350_c0_g1_i2-A1	0.00603035	-1.08017	8.75885e-05	0.997827	-0.464658	0.152323
TRINITY_DN4160_c0_g1_i4-A1	0.011845	1.1399	0.000234073	0.997827	0.383678	0.150952
TRINITY_DN4449_c0_g1_i5-A1	0.00675726	1.05969	0.000101205	0.997827	0.356333	0.152941
TRINITY_DN4450_c0_g1_i2-A1	0.0123243	-1.35797	0.00024859	0.997827	-0.583905	0.196686
TRINITY_DN4735_c0_g3_i1-A1	0.0124155	-1.29214	0.000253639	0.997827	0.0408255	0.899753
TRINITY_DN522_c0_g2_i1-A1	0.0430146	0.77055	0.00164446	0.997827	0.503629	0.0495376
TRINITY_DN5793_c0_g2_i1-A1	0.0479095	0.719105	0.0019379	0.997827	0.307945	0.16796
TRINITY_DN5814_c0_g3_i1-A1	0.000519042	-2.7309	3.52269e-06	0.997827	-1.50333	0.125692
TRINITY_DN5844_c0_g1_i1-A1	0.0289007	-1.77689	0.000880649	0.997827	-0.43438	0.275871
TRINITY_DN6281_c0_g1_i1-A1	0.0476943	0.57462	0.00192535	0.997827	0.18012	0.294587
TRINITY_DN633_c0_g3_i1-A1	0.0108926	-1.52705	0.000207505	0.997827	-0.313067	0.457739
TRINITY_DN6387_c0_g1_i2-A1	0.0393665	-1.04614	0.00142352	0.997827	-0.131188	0.650992
TRINITY_DN7066_c0_g2_i1-A1	0.0136879	1.66034	0.000292317	0.997827	-0.158832	0.711635
TRINITY_DN7694_c0_g1_i1-A1	0.0020163	3.23939	2.07696e-05	0.997827	0.838346	0.389564
TRINITY_DN8126_c0_g2_i1-A1	0.000101876	-2.77668	4.30301e-07	0.997827	0.20599	0.750199
TRINITY_DN835_c0_g1_i1-A1	4.06063e-05	-1.47601	1.28634e-07	0.997827	-0.311353	0.327078
TRINITY_DN835_c0_g1_i2-A1	0.0229391	-1.99009	0.000628794	0.977387	-1.5567	0.0311505
TRINITY_DN836_c0_g3_i2-A1	0.0203423	-0.560052	0.000519962	0.997827	-0.054369	0.742509
TRINITY_DN8707_c0_g1_i1-A1	0.000564068	-2.21931	3.88979e-06	0.997827	-0.972537	0.0380238
TRINITY_DN8779_c0_g2_i1-A1	0.0276777	-1.0196	0.000821314	0.729747	0.815504	0.0147515
